# Supplementary material for: Coordinated regulation of acid resistance in Escherichia coli
Source: BMC Syst Biol. 2017 Jan 6;11:1. doi: 10.1186/s12918-016-0376-y (PMC5217608; doi:10.1186/s12918-016-0376-y)
Supplement: Additional file 2: — Peaks called and bound and gene expression data for CsiR. (XLSX 410 kb) [file 12918_2016_376_MOESM2_ESM.xlsx]

## Sheet: CsiR Binding and RNA-Seq
			ChIP-Seq				RNA-Seq
Symbol	EcoCyc Locus	Operon	Coverage	Dist2Start	Type	Position	TF Induced	WT	FC	Log2 FC
apt	EG10051	apt	9	-233	genic	490403	53.85	61.26	0.880983	-0.182814
aroB	EG10074	aroKB-damX-dam-rpe-gph-trpS,aroKB-damX-dam-rpe-gph-trpS	6	-29	intergenic	3516537	27.3	37.26	0.739676	-0.435035
aroP	EG10084	aroP,aroP	21	-355	intergenic	121906	404.9	610.39	0.663897	-0.590969
cadC	EG10133	cadC	6	-66	intergenic	4360023	204.2	180.18	1.13258	0.179607
cysN	EG10194	cysDNC	9	-317	genic	2873758	23.79	18.95	1.24261	0.31337
cysS	EG10196	cysS	4	51	genic	553885	36.77	48.8	0.758434	-0.398905
ebgC	EG10253	ebgAC	32	73	genic	3223817	66.06	30.06	2.15905	1.11039
fhlA	EG10301	hypBCDE-fhlA,hypABCDE-fhlA	4	490	genic	2852850	46.98	71.57	0.661155	-0.59694
fhuE	EG10306	fhuE	5	-214	intergenic	1160988	69.81	216.18	0.326043	-1.61687
gdhA	EG10372	gdhA	8	45	genic	1840440	28.44	55.36	0.522356	-0.936894
zraR	EG10482	zraSR	8	41	genic	4201384	86.47	107.11	0.809083	-0.30564
kdsA	EG10518	ychQA-kdsA,kdsA	6	-153	genic	1267235	49.67	39.55	1.24957	0.32143
mglA	EG10592	mglAC,mglBAC	8	481	genic	2236830	53.05	106.72	0.501764	-0.99492
mrdA	EG10606	ybeB-rlmH-mrdAB-rlpA	15	238	genic	667202	17.86	49.78	0.371406	-1.42893
murD	EG10620	ftsLI-murEF-mraY-murD-ftsW-murGC-ddlB-ftsQAZ-lpxC,mraZW-ftsLI-murEF-mraY-murD-ftsW-murGC-ddlB-ftsQAZ-lpxC,mraW-ftsLI-murEF-mraY-murD-ftsW-murGC-ddlB-ftsQAZ-lpxC,ftsLI-murEF-mraY-murD-ftsW-murGC-ddlB-ftsQAZ-lpxC	7	49	genic	97136	38.7	15.41	2.41926	1.27456
nlpA	EG10657	nlpA	5	-271	genic	3838287	191.86	289.04	0.664943	-0.588698
pdxA	EG10691	pdxA-rsmA-apaGH,pdxA-rsmA,imp-surA-pdxA,surA-pdxA-rsmA-apaGH	4	-124	genic	53540	30.03	54.65	0.557592	-0.842718
ppiB	EG10758	ppiB-lpxH	4	-225	genic	553885	205.91	68.32	2.98485	1.57766
priC	EG10765	priC-ybaM	9	-367	genic	490403	40.22	38.43	1.0454	0.0640508
rhsD	EG10849	rhsD-ybbC-ylbH-ybbD	5	-248	intergenic	522237	15.87	18.96	0.84519	-0.242652
rpsF	EG10905	rpsF-priB-rpsR-rplI	7	-359	genic	4422782	117.97	102.48	1.14969	0.201246
tar	EG10988	tar-tap-cheRBYZ	8	394	genic	1970321	30.66	52.9	0.587384	-0.767624
pdhR	EG11088	pdhR-aceEF-lpdA	21	-186	intergenic	121906	38.86	35.36	1.09626	0.13259
ttdA	EG11168	ttdABT	8	177	genic	3204662	46.57	66.74	0.702244	-0.509956
yidB	EG11196	yidB	17	-186	intergenic	3875674	53.22	33.9	1.55358	0.635598
ppx	EG11403	ppk-ppx,ppk-ppx,ppk-ppx	22	-128	genic	2623009	41.31	74.56	0.559952	-0.836624
inaA	EG11422	inaA	4	-412	genic	2347906	58.71	114.28	0.517956	-0.949098
yigG	EG11465	yigGF	16	-46	intergenic	4001262	78.03	53.26	1.45651	0.542511
gltF	EG11514	gltBDF	13	-257	intergenic	3358941	88.82	35.36	2.4703	1.30468
yhhI	EG11525	yhhI	13	151	genic	3622552	78.44	113.02	0.69672	-0.521349
smg	EG11605	smg	8	282	genic	3430204	125.43	71.34	1.74772	0.805473
baeS	EG11617	mdtABCD-baeSR,baeSR	3	-37	genic	2160863	18.15	48.17	0.389465	-1.36043
phoH	EG11734	phoH,phoH	4	194	genic	1084409	59.81	107.96	0.558095	-0.841418
chaA	EG11753	chaA	5	-289	genic	1271361	127.29	227.29	0.561961	-0.831459
gcvA	EG11795	gcvA	7	228	genic	2940361	60.14	125.25	0.484277	-1.04609
rpiB	EG11827	rpiB	8	128	genic	4311501	37.75	30.06	1.24759	0.319139
yihD	EG11830	yihD	10	474	genic	4040566	110.1	75.15	1.45896	0.544943
yihM	EG11839	yihLM,yihLM,yihLM,yihLM	5	100	genic	4059288	4.33	27.58	0.186494	-2.4228
kdgT	EG11869	kdgT	4	-26	intergenic	4099687	82	96.23	0.853646	-0.22829
tehA	EG11883	tehAB	3	-170	genic	1498427	72.7	115.79	0.631047	-0.66418
dctR	EG11889	slp-dctR	6	411	genic	3653117	3415.06	2216.28	1.54065	0.623542
alsA	EG11959	alsBACE,alsRBACE,alsRBACE	5	470	genic	4308533	41.55	75	0.559868	-0.83684
htrE	EG11972	htrE,ecpD-htrE,ecpD-htrE,htrE,ecpD-htrE	12	405	genic	155021	70.29	49.46	1.4128	0.49856
yehD	EG11990	yehDCBA	5	-357	genic	2190601	54.75	0	55.75	5.8009
yehE	EG11991	yehE,yehE,yehE	5	217	genic	2190601	30.12	47.97	0.635491	-0.654056
yehS	EG12005	yehS	6	64	genic	2210154	36.07	28.72	1.24731	0.318818
rssB	EG12121	rssAB,rssB	12	-107	genic	1289358	75.39	86.71	0.870938	-0.199358
idnK	EG12152	idnK	6	133	genic	4492779	97.89	155.9	0.630274	-0.665949
hinT	EG12172	hinT-ycfL-lpoB-thiK-nagZ-ycfP,hinT-ycfL-lpoB-thiK-nagZ-ycfP,hinT-ycfL-lpoB-thiK-nagZ-ycfP	5	-120	intergenic	1160988	129.76	56.36	2.27964	1.1888
gadW	EG12242	gadXW,gadW,gadW	24	-44	intergenic	3662685	256.32	352.55	0.727818	-0.458351
gadX	EG12243	gadXW,gadAX,gadX	11	71	genic	3663762	262.53	65.59	3.9575	1.98459
yadN	EG12328	yadN,yadN,yadN	9	-234	intergenic	157117	72.6	57.81	1.25149	0.323644
chaB	EG12402	chaBC	5	19	genic	1271361	18.38	29.28	0.640026	-0.643797
chaC	EG12403	chaC,chaBC	5	-369	genic	1271361	781.03	1457.65	0.536133	-0.899338
rfbB	EG12412	rfbBDACX	11	160	genic	2110925	46.93	24.91	1.84986	0.88742
yfdC	EG12420	yfdC	4	385	genic	2463708	109.24	152.23	0.719441	-0.475051
prmC	EG12424	hemA-prfA-prmC	6	475	genic	1265792	81.47	129.75	0.630746	-0.66487
yfjD	EG12442	yfjD	47	-158	genic	2746638	197.99	336.33	0.589897	-0.761465
yfiL	EG12446	yfiL,yfiL,yfiL	5	497	intergenic	2739879	580.17	720.7	0.805279	-0.312439
rsgA	EG12479	rsgA	5	-89	intergenic	4389621	92.76	122.04	0.762029	-0.392083
orn	EG12480	orn	5	-6	intergenic	4389621	38.89	12.39	2.97909	1.57487
yjfY	EG12499	yjfY	7	32	genic	4422782	46.16	49.01	0.943011	-0.0846528
bdcA	EG12528	bdcA	5	254	genic	4471822	588.85	426.27	1.38051	0.4652
bdcR	EG12529	bdcR	5	-325	genic	4471822	50.05	125.25	0.404356	-1.3063
idnD	EG12541	idnDOTR	6	-350	genic	4492779	24.69	19.66	1.24347	0.314367
sgcC	EG12556	sgcXBCQAER	19	352	genic	4527914	25.86	36.03	0.725358	-0.463235
yjjP	EG12592	yjjP	9	-496	intergenic	4601377	22.03	0	23.03	4.52544
yjjQ	EG12593	yjjQ-bglJ	9	-123	intergenic	4601377	23.4	37.26	0.637742	-0.648956
dinI	EG12670	dinI	16	357	intergenic	1120353	241.69	54.99	4.33452	2.11587
ttdR	EG12694	ttdR	8	-384	genic	3204662	104.69	239.22	0.439972	-1.18452
ygjI	EG12720	ygjI,ygjI	32	-439	genic	3223817	59.23	42.45	1.38619	0.471126
yhcD	EG12810	yhcAD-ychE_1,yhcAD-ychE_1,yhcAD-ychE_1	11	290	genic	3361119	192.55	386.16	0.499923	-1.00022
yrdD	EG12841	yrdD-rimN-aroE-yrdB	8	-220	genic	3430204	148.6	249.12	0.598113	-0.74151
ybaN	EG12843	ybaN,ybaN,ybaN,ybaN	9	297	genic	490403	595.45	1198.82	0.497116	-1.00834
yfiN	EG12880	yfiRNB,yfiRN,yfiRN,yfiRN,yfiRN	4	-66	genic	2740339	276.89	363.81	0.761739	-0.392631
yqhC	EG13013	yqhC	3	384	genic	3152856	226.32	254.43	0.88995	-0.168203
ygiV	EG13024	ygiV,ygiV	4	19	genic	3167234	202.23	280.06	0.723084	-0.467765
ygiW	EG13025	ygiW,ygiW,ygiW	4	464	genic	3167234	1221.1	223.73	5.43808	2.4431
ygeI	EG13039	ygeI,ygeI,ygeI	7	-332	genic	2991328	38.78	30.88	1.2478	0.319392
casA	EG13119	casABCDE12	6	-426	genic	2882586	28.14	49.3	0.579324	-0.787558
ypjA	EG13213	ypjA	7	-260	intergenic	2781008	73.24	138.78	0.53112	-0.912889
ldcC	EG13219	ldcC	7	270	genic	209949	67.41	97.88	0.691849	-0.531471
ynaE	EG13373	ynaE	8	-355	intergenic	1432603	72.6	144.52	0.505772	-0.98344
yeaE	EG13491	yeaE	10	-70	intergenic	1863730	84.44	110.75	0.764564	-0.387291
csiD	EG13523	csiD-ygaF-gabDTP	37	-117	intergenic	2786890	4.34	20.75	0.245517	-2.0261
alaE	EG13525	alaE,alaE	9	-84	intergenic	2797102	443.56	330.66	1.34041	0.422673
elfC	EG13711	elfDCG-ycbUVF	13	242	genic	998681	52.25	104.01	0.507095	-0.979673
ycbU	EG13713	elfDCG-ycbUVF	9	138	genic	1002250	15.64	37.37	0.433672	-1.20532
ycbV	EG13714	elfDCG-ycbUVF	9	-412	genic	1002250	24.69	39.32	0.637153	-0.650289
yccT	EG13722	yccT,yccT	6	-175	genic	1027171	140.92	183.62	0.768714	-0.379481
yccU	EG13723	yccU	6	2	genic	1027171	30.77	114.36	0.275399	-1.86041
ydcK	EG13754	ydcK	3	46	genic	1498427	683.99	1110.01	0.616547	-0.697717
2454000	EG13797	safA-ydeO,ydeO	8	153	genic	1581558	33.44	17.75	1.8368	0.877194
lsrG	EG13811	lsrACDBFG-tam	15	269	genic	1605292	29.19	23.24	1.24546	0.316681
tam	EG13812	tam,lsrACDBFG-tam	15	-78	genic	1605292	117.5	169.31	0.69579	-0.523276
ydfI	EG13821	ydfI	8	-489	genic	1629426	52.32	120.36	0.439354	-1.18654
ydfK	EG13823	ydfK,ydfK	6	-289	intergenic	1630807	90.74	57.81	1.55994	0.641489
ghrA	EG13869	ghrA	6	448	genic	1097557	113.07	216.09	0.52545	-0.928374
ycgG	EG13888	ycgG	6	-63	intergenic	1216488	69.67	97.64	0.716444	-0.481075
ycgJ	EG13891	ycgJ	4	415	intergenic	1226238	80.56	128.3	0.630781	-0.664789
pliG	EG13892	pliG	4	457	intergenic	1226238	824.01	353.32	2.32843	1.21936
ycgV	EG13903	ycgV,ycgV	12	-107	intergenic	1255282	122.9	155.64	0.790986	-0.338276
ycjP	EG13913	ycjMNOPQRSTUV-ymjB,ycjMNOPQRSTUV-ymjB	10	80	genic	1372194	10.08	40.12	0.269455	-1.89188
yobD	EG13948	yobD	4	455	genic	1903280	18.5	117.88	0.164031	-2.60796
ydhS	EG13953	ydhS,ydhS,ydhS	14	164	genic	1745319	142.88	206.49	0.693431	-0.528176
ynjH	EG14010	ynjH,ynjH	8	-281	genic	1840440	202.23	247.75	0.817005	-0.291583
yodB	EG14050	yodB,yodB,yodB,yodB	10	-483	genic	2039909	167.95	101.9	1.64189	0.715353
yfbN	EG14098	yfbN,yfbN	24	-407	genic	2386855	29.62	28.3	1.04505	0.0635737
yfbO	EG14099	yfbO,yfbO,yfbO	24	198	genic	2386855	60.24	47.97	1.25056	0.322576
yfbP	EG14100	yfbP	24	-283	genic	2386855	225.1	573.58	0.393505	-1.34555
yfbT	EG14104	yfbUT	3	-298	genic	2410409	45.66	103.89	0.444847	-1.16862
yfbU	EG14105	yfbUT	3	207	genic	2410409	85.79	27.33	3.06354	1.6152
yfcO	EG14118	yfcUTSRQPO	7	211	genic	2447860	470.15	1234.21	0.381433	-1.3905
yfcV	EG14125	yfcV,yfcV,yfcV,yfcV	45	-332	intergenic	2454000	90.36	47.97	1.86563	0.899664
oxc	EG14143	oxc,oxc	14	-366	genic	2490338	15.03	31.92	0.486938	-1.03819
yfdV	EG14144	yfdV	5	-406	genic	2488614	35.95	21.47	1.64441	0.717574
ypdC	EG14150	ypdABC	45	-178	genic	2498974	138.59	118.24	1.17066	0.227327
yfiR	EG14225	yfiRN,yfiRN,yfiRNB,yfiRN,yfiRN,yfiRN,yfiRN,yfiRNB,yfiRN,yfiRN	5	-18	intergenic	2739879	171.84	260.63	0.660628	-0.598091
yciU	EG14256	yciU,yciU,cls-yciU,yciU	10	306	genic	1304868	579.11	1250.22	0.463635	-1.10894
ycgY	EG14275	ycgY,ycgY	6	123	genic	1244506	231.12	230.05	1.00463	0.0066657
ychQ	EG14293	ychQA-kdsA	6	-355	genic	1265792	75.64	17.21	4.20868	2.07337
bssS	EG14335	bssS,bssS,bssS	16	-175	intergenic	1120353	333.08	79.57	4.14646	2.05188
yjdP	EG14407	yjdP	8	-390	genic	4311501	51.48	184.46	0.282972	-1.82127
dinQ	EG14431	dinQ	4	316	genic	3645540	888.87	1939.91	0.458481	-1.12507
safA	EG14466	safA-ydeO	8	425	genic	1581558	0	0	1	0
gcvB	EG31129	gcvB	7	-357	genic	2940361	8699.81	6106.83	1.42453	0.51049

## Sheet: All CsiR RNA-Seq
			RNA-Seq
Symbol	EcoCyc Locus	Operon	TF Induced	WT	FC	Log2 FC
aaeA	EG12823	aaeXAB	104.69	152.23	0.689747	-0.53586
aaeB	EG12822	aaeB	41	68.73	0.602323	-0.73139
aaeB	EG12822	aaeXAB	41	68.73	0.602323	-0.73139
aaeR	EG12825	aaeR	379.02	385.45	0.983361	-0.0242065
aaeX	EG12824	aaeXAB	749.44	1127.25	0.665136	-0.588278
aas	EG11679	aas-lplT	43.25	53.23	0.815969	-0.293414
aat	EG11112	aat	30.12	76.75	0.400257	-1.321
abgA	EG13352	abgABT-ogt	16.2	30.95	0.538341	-0.893407
abgB	EG13351	abgABT-ogt	264.33	402.25	0.657979	-0.603887
abgR	EG13353	abgR	102.78	223.22	0.462849	-1.11139
abgT	EG12853	abgABT-ogt	77.87	132.88	0.58911	-0.763392
abrB	EG13310	abrB	174.42	271.31	0.644192	-0.634437
accA	EG11647	accA	53.09	42.27	1.25006	0.321995
accB	EG10275	accBC	613.13	689.27	0.889695	-0.168617
accC	EG10276	accBC	18.87	25.05	0.762764	-0.390691
accD	EG10217	accD	32.49	7.39	3.99166	1.99699
aceA	EG10022	aceBAK	953.5	88.11	10.7115	3.42109
aceB	EG10023	aceBAK	548.75	122.43	4.45394	2.15508
aceE	EG10024	pdhR-aceEF-lpdA	65.36	71.09	0.920516	-0.119485
aceE	EG10024	aceEF	65.36	71.09	0.920516	-0.119485
aceF	EG10025	aceEF	44.87	25.01	1.76355	0.818484
aceF	EG10025	pdhR-aceEF-lpdA	44.87	25.01	1.76355	0.818484
aceK	EG10026	aceK	149.14	62.3	2.37188	1.24603
aceK	EG10026	aceBAK	149.14	62.3	2.37188	1.24603
ackA	EG10027	ackA-pta	1006.11	1124.43	0.894867	-0.160255
ackA	EG10027	ackA	1006.11	1124.43	0.894867	-0.160255
acnA	EG11325	acnA	234.88	298.24	0.788264	-0.34325
acnB	EG12316	acnB	165.1	52.07	3.12983	1.64608
acpH	EG11095	acpH	328.36	360.25	0.911723	-0.133332
acpP	EG50003	fabG-acpP	1343.93	85.61	15.5286	3.95685
acpP	EG50003	fabDG-acpP	1343.93	85.61	15.5286	3.95685
acpP	EG50003	acpP-fabF	1343.93	85.61	15.5286	3.95685
acpS	EG10247	acpS	33.44	53.26	0.634722	-0.655804
acpS	EG10247	pdxJ-acpS	33.44	53.26	0.634722	-0.655804
acpS	EG10247	rnc-era-recO-pdxJ-acpS	33.44	53.26	0.634722	-0.655804
acpT	EG12221	acpT	122.78	103.52	1.18427	0.243999
acrA	EG11703	acrAB	92.48	45.32	2.01813	1.01302
acrB	EG11704	acrB	57.97	57.97	1	0
acrB	EG11704	acrAB	57.97	57.97	1	0
acrD	EG10014	acrD	57.28	60.81	0.942889	-0.0848394
acrE	EG10266	acrEF	44.01	93.45	0.476548	-1.06931
acrF	EG10267	acrEF	43.77	54.46	0.807248	-0.308915
acrR	EG12116	acrR	851.99	1743.06	0.489083	-1.03185
acs	EG11448	acs-yjcHG	101.89	75.96	1.33693	0.418922
actP	EG11942	acs-yjcHG	30.89	36.89	0.841647	-0.248713
actP	EG11942	actP	30.89	36.89	0.841647	-0.248713
ada	EG10029	ada-alkB	31.9	88.91	0.365921	-1.45039
add	EG10030	add	207.68	344.25	0.604432	-0.726349
ade	EG11692	ade	96.14	164.59	0.58663	-0.769478
adhE	EG10031	adhE	90.46	60.66	1.4833	0.568806
adhP	EG12622	adhP	33.6	26.76	1.2464	0.317764
adiA	EG11501	adiA	132.95	271.37	0.491794	-1.02387
adiC	EG12462	adiC	60.31	65.71	0.919053	-0.121781
adiY	EG11966	adiY	11.15	35.5	0.332877	-1.58694
adk	EG10032	adk	59.26	83.89	0.70986	-0.494394
adrA	EG11257	adrA	98.94	175.75	0.565431	-0.822576
aegA	EG12409	aegA	51.48	81.98	0.632442	-0.660996
aer	EG12955	aer	379.73	306.82	1.23686	0.306681
aes	EG11101	aes	557.4	796.12	0.700522	-0.513498
afuB	EG14277	insA-2B-2-afuBC-insAB-2	61.02	116.61	0.527336	-0.923205
afuC	EG12340	insA-2B-2-afuBC-insAB-2	109.52	174.42	0.630031	-0.666506
agaA	EG12766	kbaZ-agaVWA	30.61	109.68	0.285598	-1.80794
agaB	EG12769	agaSYBCDI	17.81	28.36	0.640668	-0.642352
agaC	EG12770	agaSYBCDI	15.85	33.65	0.486291	-1.04011
agaD	EG12771	agaSYBCDI	42.9	76.86	0.563833	-0.826661
agaI	EG12772	agaSYBCDI	39.32	35.79	1.09595	0.132182
agaR	EG12762	agaR	235.93	217.1	1.08634	0.119471
agaS	EG12767	agaSYBCDI	143.4	199.1	0.721639	-0.470651
agaV	EG12764	kbaZ-agaVWA	17.92	99.88	0.18755	-2.41466
agaW	EG12765	kbaZ-agaVWA	33.97	18.04	1.83666	0.877084
agp	EG10033	agp	598.39	1067.34	0.561048	-0.833804
ahpC	EG11384	ahpCF	624.98	431.71	1.44665	0.532716
ahpF	EG11385	ahpF	51.53	82.06	0.632434	-0.661012
ahpF	EG11385	ahpCF	51.53	82.06	0.632434	-0.661012
aidB	EG11811	aidB	169.77	112.31	1.5071	0.591779
ais	EG13155	ais	338.06	246.76	1.3685	0.452597
alaA	EG14101	alaA-yfbR	142.96	172.14	0.831466	-0.266271
alaA	EG14101	alaA	142.96	172.14	0.831466	-0.266271
alaC	EG14198	alaC	71.98	60.05	1.19541	0.25751
alaE	EG13525	alaE	443.56	330.66	1.34041	0.422673
alaS	EG10034	alaS	67.79	33.42	1.99855	0.998952
alaT	EG30008	rrsA-ileT-alaT-rrlA-rrfA	558.79	0	559.79	9.12874
alaU	EG30009	rrsD-ileU-alaU-rrlD-rrfD-thrV-rrfF	1117.59	0	1118.59	10.1275
alaV	EG30010	rrsH-ileV-alaV-rrlH-rrfH	670.55	0	671.55	9.39135
alaW	EG30011	alaWX	1732.26	0	1733.26	10.7593
alaX	EG30012	alaWX	1229.34	0	1230.34	10.2648
aldA	EG10035	aldA	197.6	89.24	2.2008	1.13803
aldB	EG12292	aldB	46.91	48.34	0.971017	-0.0424309
alkA	EG11222	alkA	35.02	39.83	0.882194	-0.180831
alkB	EG10037	alkB	6.52	0	7.52	2.91073
alkB	EG10037	ada-alkB	6.52	0	7.52	2.91073
allA	EG13615	allA	0	56.01	0.0175408	-5.83314
allB	EG13619	gcl-hyi-glxR-ybbVW-allB-ybbY-glxK	21.83	34.76	0.638423	-0.647416
allC	EG13623	allDC-ylbA	27.49	49.25	0.566965	-0.818668
allD	EG13624	allDC-ylbA	44.49	57.97	0.771409	-0.374432
allE	EG13622	allDC-ylbA	37.82	25.81	1.44797	0.534029
allE	EG13622	allE	37.82	25.81	1.44797	0.534029
allR	EG13616	allR	166.54	0	167.54	7.38836
allS	EG13267	allS	22.91	58.37	0.402729	-1.31212
alpA	EG12112	alpA	0	0	1	0
alr	EG10001	alr	11.8	81.41	0.155321	-2.68668
alsA	EG11959	alsRBACE	41.55	75	0.559868	-0.83684
alsA	EG11959	alsBACE	41.55	75	0.559868	-0.83684
alsB	EG12458	alsRBACE	27.22	65.03	0.427381	-1.2264
alsB	EG12458	alsBACE	27.22	65.03	0.427381	-1.2264
alsC	EG11958	alsBACE	90.91	117.21	0.777515	-0.363058
alsC	EG11958	alsRBACE	90.91	117.21	0.777515	-0.363058
alsE	EG11957	alsBACE	42.71	38.87	1.09631	0.13266
alsE	EG11957	alsE	42.71	38.87	1.09631	0.13266
alsE	EG11957	alsRBACE	42.71	38.87	1.09631	0.13266
alsK	EG11956	alsK	228.32	269.08	0.849082	-0.236025
alx	EG12731	alx	30.77	21	1.44409	0.530162
amiA	EG11823	amiA-hemF	39.05	54.42	0.722663	-0.468604
amiB	EG11363	yjeFE-amiB-mutL-miaA-hfq-hflXKC	34.91	45.49	0.772424	-0.372535
amiB	EG11363	yjeE-amiB-mutL-miaA-hfq-hflXKC	34.91	45.49	0.772424	-0.372535
amiC	EG13086	amiC	60.96	113.26	0.542272	-0.882911
amiD	EG13687	ybjQ-amiD	86.88	179.06	0.48806	-1.03487
amn	EG10039	amn	87.56	83.67	1.04594	0.0648043
ampC	EG10040	ampC	93.62	143.14	0.656445	-0.607254
ampD	EG10041	ampDE	23.08	49.01	0.481504	-1.05438
ampE	EG10042	ampDE	69.54	221.49	0.317048	-1.65723
ampG	EG12183	ampG	40.28	68.73	0.591998	-0.756337
ampH	EG12867	ampH	47.68	75.93	0.632783	-0.660217
amtB	EG11821	glnK-amtB	69.3	126.13	0.552977	-0.854708
amyA	EG11387	amyA	91.33	122.72	0.746282	-0.422207
anmK	EG13942	anmK	99.48	134.05	0.744021	-0.426585
ansA	EG10045	ansA-pncA	33.41	93.11	0.365636	-1.45152
ansB	EG10046	ansB	202.81	135.66	1.49137	0.576634
ansP	EG13776	ansP	31.14	45.09	0.697331	-0.520084
apaG	EG10047	surA-pdxA-rsmA-apaGH	78.64	107.36	0.734958	-0.444267
apaG	EG10047	rsmA-apaGH	78.64	107.36	0.734958	-0.444267
apaG	EG10047	pdxA-rsmA-apaGH	78.64	107.36	0.734958	-0.444267
apaG	EG10047	apaGH	78.64	107.36	0.734958	-0.444267
apaH	EG10048	apaH	287.15	417.2	0.689024	-0.537373
apaH	EG10048	surA-pdxA-rsmA-apaGH	287.15	417.2	0.689024	-0.537373
apaH	EG10048	rsmA-apaGH	287.15	417.2	0.689024	-0.537373
apaH	EG10048	pdxA-rsmA-apaGH	287.15	417.2	0.689024	-0.537373
apaH	EG10048	apaGH	287.15	417.2	0.689024	-0.537373
apbE	EG12073	apbE	12.06	19.21	0.646215	-0.629914
aphA	EG11934	aphA	53.53	66.31	0.810132	-0.303771
appA	EG10049	appCBA-yccB	45.77	57.27	0.802643	-0.31717
appA	EG10049	appA	45.77	57.27	0.802643	-0.31717
appB	EG11379	appCBA-yccB	52.29	35.69	1.45244	0.538478
appC	EG11380	appCBA-yccB	24.74	26.27	0.943894	-0.0833027
appY	EG10050	appY	39.64	45.09	0.881753	-0.181553
apt	EG10051	apt	53.85	61.26	0.880983	-0.182814
aqpZ	EG13270	aqpZ	54.92	19.44	2.73581	1.45197
araA	EG10052	araBAD	93.24	108	0.864587	-0.209917
araB	EG10053	araBAD	44.94	43.74	1.02682	0.0381855
araC	EG10054	araC	24.16	46.17	0.53339	-0.906738
araD	EG10055	araBAD	109.83	116.61	0.942352	-0.0856623
araE	EG10056	araE	32.92	23.83	1.36609	0.450052
araF	EG10057	araFGH	25.74	81.98	0.322246	-1.63376
araG	EG10058	araFGH	154.18	258.93	0.597007	-0.744181
araH	EG10059	araFGH	236.65	308.37	0.768174	-0.380495
araH	EG10059	araH	236.65	308.37	0.768174	-0.380495
araJ	EG10060	araJ	197.11	165.52	1.18971	0.250606
arcA	EG10061	arcA	367.23	18.87	18.532	4.21194
arcB	EG10062	arcB	67.24	92.61	0.728982	-0.456045
arcZ	EG31163	arcZ	1158.23	2124.07	0.545502	-0.874344
arfA	EG11968	arfA	4595.88	4632.52	0.992092	-0.0114536
argA	EG10063	argA	124.34	228.5	0.546144	-0.872647
argB	EG10064	argCBH	27.33	17.41	1.53884	0.621841
argC	EG10065	argCBH	152.13	161.52	0.942223	-0.0858603
argD	EG10066	argD	69.56	155.1	0.452018	-1.14555
argE	EG11286	argE	58.98	99.81	0.594981	-0.749085
argF	EG10067	argF	16.9	20.19	0.844738	-0.243424
argG	EG10068	argG	199.07	266.71	0.747339	-0.420166
argH	EG11223	argCBH	24.73	14.77	1.63158	0.706269
argI	EG10069	argI	63.39	201.89	0.317364	-1.65579
argK	EG11445	scpA-argK-scpBC	38.37	40.74	0.94322	-0.084334
argO	EG11159	argO	13.35	0	14.35	3.84298
argP	EG10490	argP	190.01	279.92	0.679944	-0.556511
argQ	EG30013	serV-argVYZQ	165.46	87.84	1.87371	0.905894
argQ	EG30013	argQ	165.46	87.84	1.87371	0.905894
argR	EG10070	argR	2695.97	6031.12	0.447102	-1.16133
argS	EG10071	argS	51.43	66.31	0.778933	-0.360428
argT	EG10072	argT-hisJQMP	43.39	17.28	2.42834	1.27997
argU	EG30014	argU	551.54	527.02	1.04644	0.0654862
argV	EG30015	serV-argVYZQ	165.46	87.84	1.87371	0.905894
argW	EG30016	argW	226.5	90.18	2.49506	1.31908
argX	EG30017	argX-hisR-leuT-proM	55.15	0	56.15	5.81121
argY	EG30018	serV-argVYZQ	55.15	0	56.15	5.81121
argZ	EG30019	serV-argVYZQ	55.15	0	56.15	5.81121
ariR	EG14290	ymgA-ariR	95.43	0	96.43	6.59141
ariR	EG14290	ycgZ-ymgA-ariR-ymgC	95.43	0	96.43	6.59141
arnA	EG14091	arnBCADTEF	66.39	85.27	0.781152	-0.356324
arnB	EG14089	arnBCADTEF	48.43	65.26	0.746001	-0.422751
arnC	EG14090	arnBCADTEF	48.21	90.74	0.536407	-0.898599
arnD	EG14092	arnBCADTEF	38.13	45.55	0.840602	-0.250506
arnF	EG14094	arnBCADTEF	4641.88	5784.78	0.802464	-0.317491
arnT	EG14093	arnBCADTEF	30.83	61.37	0.510342	-0.970465
aroA	EG10073	serC-aroA	112.45	210.7	0.5359	-0.899965
aroB	EG10074	aroKB-damX-dam-rpe-gph-trpS	27.3	37.26	0.739676	-0.435035
aroC	EG10075	prmB-aroC-mepA-yfcAML	31.28	31.14	1.00436	0.00627071
aroD	EG10076	ydiNB-aroD	33.57	26.73	1.24666	0.318073
aroE	EG10077	yrdD-rimN-aroE-yrdB	51.85	57.81	0.898657	-0.154158
aroF	EG10078	aroF-tyrA	59.48	94.73	0.631777	-0.662513
aroG	EG10079	aroG	64.53	102.77	0.631493	-0.663162
aroH	EG10080	aroH	105.46	264.85	0.400451	-1.3203
aroK	EG10081	aroKB-damX-dam-rpe-gph-trpS	16.27	38.87	0.433158	-1.20704
aroL	EG10082	aroL-yaiA-aroM	266.94	450.9	0.592919	-0.754094
aroM	EG10083	aroL-yaiA-aroM	68.9	89.78	0.769993	-0.377082
aroM	EG10083	yaiA-aroM	68.9	89.78	0.769993	-0.377082
aroP	EG10084	aroP	404.9	610.39	0.663897	-0.590969
arpA	EG11208	arpA	374.78	668	0.561704	-0.832118
arpB_1	EG13983	arpB_1B_2	122.93	113.91	1.0785	0.109021
arpB_2	EG13983	arpB_1B_2	122.93	113.91	1.0785	0.109021
arrS	EG31188	arrS	43453	41855.1	1.03818	0.0540511
arsB	EG12236	arsRBC	72.43	94.37	0.769949	-0.377166
arsC	EG12237	arsRBC	29.91	63.51	0.479151	-1.06145
arsR	EG12235	arsRBC	12	57.32	0.222908	-2.16548
artI	EG11625	artPIQM	156.65	27.72	5.48921	2.4566
artJ	EG11628	artJ	17.41	36.96	0.484984	-1.04399
artM	EG11627	artPIQM	31.74	30.33	1.045	0.0635095
artP	EG11624	artPIQM	52.43	120.61	0.439355	-1.18654
artQ	EG11626	artPIQM	17.77	18.87	0.94464	-0.0821632
ascB	EG10085	ascFB	74.51	142.39	0.526606	-0.925205
ascF	EG10086	ascFB	17.48	27.83	0.640999	-0.641606
ascG	EG10087	ascG	42.01	53.52	0.788885	-0.342113
asd	EG10088	asd	46.16	104.15	0.448502	-1.15681
aslA	EG10089	aslA	64.11	73.52	0.873725	-0.194748
aslB	EG10090	aslB	20.62	21.89	0.944517	-0.0823508
asmA	EG11361	asmA	45.81	58.37	0.788445	-0.342917
asnA	EG10091	asnA	205.28	381.42	0.539407	-0.890554
asnB	EG10092	asnB	43.36	24.37	1.74852	0.806136
asnC	EG10093	asnC-mioC-mnmG	83.27	132.62	0.630669	-0.665045
asnC	EG10093	asnC-mioC	83.27	132.62	0.630669	-0.665045
asnC	EG10093	asnC	83.27	132.62	0.630669	-0.665045
asnS	EG10094	asnS	536.54	680.69	0.78854	-0.342744
asnT	EG30020	asnT	1396.98	1067.92	1.30784	0.38719
asnU	EG30021	asnU	1229.34	355.97	3.44662	1.78518
asnV	EG30022	asnV	1508.74	1245.9	1.21079	0.275954
asnW	EG31120	asnW	1452.86	444.97	3.26	1.70487
aspA	EG10095	aspA-dcuA	836.36	127.08	6.53779	2.7088
aspA	EG10095	aspA	836.36	127.08	6.53779	2.7088
aspC	EG10096	aspC	89.14	96.54	0.924134	-0.113827
aspS	EG10097	aspS	40.72	57.22	0.716592	-0.480776
aspT	EG30023	aspT	9431.26	87.84	106.171	6.73025
aspU	EG30024	aspU	9210.65	351.35	26.1435	4.70838
aspV	EG30025	aspV	7721.5	175.67	43.7114	5.44994
asr	EG12149	asr	522.26	634.76	0.823046	-0.280954
astA	EG13998	astCADBE	24.62	6.53	3.40239	1.76655
astB	EG13996	astCADBE	37.92	20.13	1.84193	0.881219
astC	EG13999	astCADBE	38.26	27.7	1.36794	0.452009
astD	EG13997	astCADBE	20.1	9.15	2.07882	1.05576
astE	EG13995	astCADBE	26.3	20.94	1.2443	0.315337
astE	EG13995	astE	26.3	20.94	1.2443	0.315337
atl	EG13254	ybaZ	490.02	572.29	0.856495	-0.223483
atoA	EG11670	atoDAEB	0	10.39	0.0877963	-3.5097
atoB	EG11672	atoDAEB	28.67	51.37	0.566546	-0.819736
atoC	EG11668	atoSC	49.03	82.96	0.595879	-0.746909
atoD	EG11669	atoDAEB	83.27	122.42	0.68279	-0.550485
atoE	EG11671	atoDAEB	38.52	76.68	0.508754	-0.97496
atoS	EG11667	atoSC	144.12	240.63	0.600588	-0.735553
atpA	EG10098	atpIBEFHAGDC	126.69	127.2	0.996022	-0.00575065
atpA	EG10098	atpBEFHAGDC	126.69	127.2	0.996022	-0.00575065
atpB	EG10099	atpIBEFHAGDC	202.97	248.66	0.816991	-0.291608
atpB	EG10099	atpBEFHAGDC	202.97	248.66	0.816991	-0.291608
atpC	EG10100	atpIBEFHAGDC	202.23	80.52	2.49301	1.31789
atpC	EG10100	atpBEFHAGDC	202.23	80.52	2.49301	1.31789
atpC	EG10100	atpC	202.23	80.52	2.49301	1.31789
atpD	EG10101	atpBEFHAGDC	116.69	63.58	1.82239	0.865832
atpD	EG10101	atpIBEFHAGDC	116.69	63.58	1.82239	0.865832
atpE	EG10102	atpIBEFHAGDC	194.65	56.36	3.41091	1.77016
atpE	EG10102	atpBEFHAGDC	194.65	56.36	3.41091	1.77016
atpF	EG10103	atpIBEFHAGDC	234.43	57.44	4.02858	2.01027
atpF	EG10103	atpBEFHAGDC	234.43	57.44	4.02858	2.01027
atpG	EG10104	atpBEFHAGDC	68.81	39.14	1.73916	0.798393
atpG	EG10104	atpIBEFHAGDC	68.81	39.14	1.73916	0.798393
atpH	EG10105	atpIBEFHAGDC	71.58	38	1.86103	0.896098
atpH	EG10105	atpBEFHAGDC	71.58	38	1.86103	0.896098
atpI	EG10106	atpIBEFHAGDC	66.88	53.26	1.25101	0.323098
avtA	EG10107	avtA	128.69	210.35	0.613627	-0.704567
azoR	EG12695	azoR	91.1	245.54	0.37357	-1.42055
azuC	EG14468	azuC	146.44	233.22	0.629494	-0.667736
bacA	EG11665	bacA	77.5	148.11	0.526457	-0.925612
baeR	EG11618	baeSR	123.35	196.45	0.62978	-0.667081
baeR	EG11618	mdtABCD-baeSR	123.35	196.45	0.62978	-0.667081
baeS	EG11617	mdtABCD-baeSR	18.15	48.17	0.389465	-1.36043
baeS	EG11617	baeSR	18.15	48.17	0.389465	-1.36043
bamA	EG12676	bamA	96	136.21	0.706946	-0.500329
bamA	EG12676	bamA-hlpA-lpxD-fabZ-lpxAB-rnhB-dnaE	96	136.21	0.706946	-0.500329
bamB	EG14208	bamB-der	64.84	57.37	1.12798	0.173737
bamC	EG10658	bamC	53.34	32.67	1.6139	0.690551
bamC	EG10658	dapA-nlpB	53.34	32.67	1.6139	0.690551
bamD	EG14222	bamD	563.94	916.46	0.615765	-0.699548
bamE	EG10952	smpA	111.76	197.76	0.567317	-0.817772
barA	EG11367	barA	56.99	122.66	0.468947	-1.0925
basR	EG11615	basRS	19.04	0	20.04	4.32481
basS	EG11614	basS	147.78	260.13	0.569755	-0.811588
basS	EG11614	basRS	147.78	260.13	0.569755	-0.811588
bax	EG11360	bax	154.43	196.76	0.785953	-0.347486
bcp	EG10108	bcp	243.45	244.12	0.997267	-0.00394879
bcr	EG11419	bcr	912.84	1323.17	0.690123	-0.535075
bcsA	EG12260	bcsABZC	30.81	46.48	0.669966	-0.57784
bcsB	EG12259	bcsBZ	27.22	69.37	0.401023	-1.31824
bcsB	EG12259	bcsABZC	27.22	69.37	0.401023	-1.31824
bcsC	EG12257	bcsABZC	22	42.83	0.524755	-0.930285
bcsE	EG12263	bcsEFG	89.15	107.56	0.830416	-0.268093
bcsF	EG12264	bcsEFG	22.12	35.23	0.638145	-0.648043
bcsG	EG12265	bcsEFG	35.39	56.36	0.634414	-0.656503
bcsQ	EG12261	bcsQ	11.28	44.91	0.26748	-1.9025
bcsZ	EG12258	bcsABZC	0	6.11	0.140647	-2.82985
bcsZ	EG12258	bcsBZ	0	6.11	0.140647	-2.82985
bdcA	EG12528	bdcA	588.85	426.27	1.38051	0.4652
bdcR	EG12529	bdcR	50.05	125.25	0.404356	-1.3063
bdm	EG14301	bdm-sra	39.32	31.31	1.24791	0.319515
betA	EG10109	betA	17.79	20.24	0.884652	-0.176819
betA	EG10109	betIBA	17.79	20.24	0.884652	-0.176819
betB	EG10110	betIBA	25.95	27.55	0.943958	-0.0832054
betI	EG10111	betIBA	72.22	34.51	2.06195	1.04401
betT	EG10112	betT	60.55	83.13	0.731606	-0.450861
bfd	EG11181	bfd-bfr	21.78	69.37	0.323717	-1.62719
bfr	EG10113	bfr	997.16	524.63	1.89898	0.925223
bfr	EG10113	bfd-bfr	997.16	524.63	1.89898	0.925223
bglA	EG13079	bglA	47.19	75.15	0.63283	-0.66011
bglB	EG10114	bglGFB	27.05	57.44	0.479979	-1.05896
bglF	EG10115	bglGFB	330.16	522.21	0.632939	-0.659862
bglG	EG10116	bglGFB	20.3	32.32	0.639256	-0.645535
bglH	EG11364	bglH-yieLK	39.4	29.28	1.33421	0.41599
bglJ	EG12594	yjjQ-bglJ	87.69	179.56	0.491194	-1.02563
bglX	EG12013	bglX	48.05	44.15	1.08638	0.119527
bhsA	EG13436	bhsA	115.22	288.37	0.401631	-1.31606
bhsA	EG13436	ycfR	115.22	288.37	0.401631	-1.31606
bioA	EG10117	bioA	46.09	62.92	0.736702	-0.440847
bioB	EG10118	bioBFCD	77.51	110.45	0.704441	-0.505448
bioC	EG10119	bioBFCD	50.56	71.57	0.710486	-0.493121
bioD	EG10120	bioBFCD	93.96	129.68	0.726661	-0.460646
bioF	EG10121	bioBFCD	29.42	58.56	0.510745	-0.969324
bioH	EG10122	bioH	242.36	464.93	0.52231	-0.937021
birA	EG10123	murB-birA	35.17	133.03	0.269865	-1.88969
bisC	EG10124	bisC	47.31	60.85	0.781083	-0.356452
blc	EG12474	blc	580.56	1127.25	0.515453	-0.956087
blr	EG14389	blr	101.11	53.68	1.86741	0.901039
bolA	EG10125	bolA	654.39	574.26	1.13929	0.18814
borD	EG13637	borD	43.33	69.02	0.633105	-0.659484
brnQ	EG12168	brnQ-proY	64.35	40.99	1.55632	0.638141
bsmA	EG12489	bsmA	1544.3	143.47	10.6963	3.41905
bssR	EG13479	bssR	1017.47	457.94	2.21918	1.15003
bssS	EG14335	bssS	333.08	79.57	4.14646	2.05188
btuB	EG10126	btuB-murI	57.55	95.31	0.607933	-0.718016
btuC	EG10127	btuCED	30.3	55.16	0.557336	-0.84338
btuD	EG10128	btuCED	11.32	27.05	0.439216	-1.187
btuE	EG10129	btuCED	38.47	36.76	1.04529	0.0638979
btuF	EG12334	mtn-btuF-yadS	42.42	84.44	0.508193	-0.976552
btuR	EG10130	yciK-btuR	64.67	91.55	0.709562	-0.494999
cadA	EG10131	cadBA	94.9	147.99	0.643667	-0.635613
cadA	EG10131	cadA	94.9	147.99	0.643667	-0.635613
cadB	EG10132	cadBA	31.81	55.73	0.578354	-0.789976
cadC	EG10133	cadC	204.2	180.18	1.13258	0.179607
caiA	EG11560	caiTABCDE	3.72	11.83	0.367888	-1.44266
caiB	EG11559	caiTABCDE	13.95	16.66	0.846546	-0.24034
caiC	EG11558	caiCDE	27.33	56.58	0.492011	-1.02324
caiC	EG11558	caiTABCDE	27.33	56.58	0.492011	-1.02324
caiD	EG11557	caiCDE	5.4	25.81	0.238717	-2.06663
caiD	EG11557	caiTABCDE	5.4	25.81	0.238717	-2.06663
caiE	EG12608	caiTABCDE	582.05	1235.96	0.471357	-1.08511
caiE	EG12608	caiCDE	582.05	1235.96	0.471357	-1.08511
caiE	EG12608	caiE	582.05	1235.96	0.471357	-1.08511
caiF	EG13451	caiF	600.56	649.02	0.925448	-0.111776
caiT	EG11561	caiTABCDE	16.82	8.93	1.79456	0.843632
can	EG12319	can	1697.45	3060.4	0.554795	-0.849973
carA	EG10134	carAB	7.39	41.2	0.198815	-2.3305
carB	EG10135	carB	34.27	69.27	0.501921	-0.994467
carB	EG10135	carAB	34.27	69.27	0.501921	-0.994467
cas1	EG13114	casDE-ygbTF	32.38	14.74	2.12071	1.08455
cas1	EG13114	casABCDE12	32.38	14.74	2.12071	1.08455
cas2	EG12845	casDE-ygbTF	0	0	1	0
cas2	EG12845	ygbF	0	0	1	0
cas2	EG12845	casABCDE12	0	0	1	0
cas3	EG12634	cas3	35.03	58.33	0.607281	-0.719563
casA	EG13119	casABCDE12	28.14	49.3	0.579324	-0.787558
casB	EG13118	casABCDE12	8.79	28.01	0.33747	-1.56717
casC	EG13117	casABCDE12	73.89	142.45	0.522063	-0.937703
casD	EG13116	casABCDE12	62.92	90.18	0.701031	-0.51245
casD	EG13116	casDE-ygbTF	62.92	90.18	0.701031	-0.51245
casE	EG13115	casABCDE12	42.47	33.82	1.24842	0.320104
casE	EG13115	casDE-ygbTF	42.47	33.82	1.24842	0.320104
cbl	EG14264	cbl	290.27	384.05	0.756447	-0.402689
cbpA	EG12193	cbpAM	133.72	29.37	4.43596	2.14925
cbpM	EG12194	cbpAM	333.08	663.09	0.503064	-0.991185
cbrA	EG11714	cbrA	39.88	57.16	0.702889	-0.508632
cbrB	EG11726	cbrBC	245.01	448.01	0.547894	-0.868031
cbrB	EG11726	cbrB	245.01	448.01	0.547894	-0.868031
cbrC	EG11727	cbrBC	14.44	11.5	1.2352	0.304745
cbrC	EG11727	cbrC	14.44	11.5	1.2352	0.304745
cbtA	EG13389	yeeRSTU-cbtA-yeeW	1291.03	1713.41	0.75363	-0.408073
cca	EG10136	htrG-cca	61.7	109.18	0.569069	-0.813325
ccmA	EG12059	ccmABCDEFGH	27.22	32.52	0.841885	-0.248304
ccmA	EG12059	napFDAGHBC-ccmABCDEFGH	27.22	32.52	0.841885	-0.248304
ccmB	EG12058	ccmABCDEFGH	6.41	20.4	0.346262	-1.53007
ccmB	EG12058	napFDAGHBC-ccmABCDEFGH	6.41	20.4	0.346262	-1.53007
ccmC	EG12057	ccmABCDEFGH	5.75	36.66	0.179235	-2.48007
ccmC	EG12057	napFDAGHBC-ccmABCDEFGH	5.75	36.66	0.179235	-2.48007
ccmD	EG12169	ccmABCDEFGH	0	0	1	0
ccmD	EG12169	napFDAGHBC-ccmABCDEFGH	0	0	1	0
ccmE	EG12055	napFDAGHBC-ccmABCDEFGH	35.39	42.27	0.840998	-0.249825
ccmE	EG12055	ccmABCDEFGH	35.39	42.27	0.840998	-0.249825
ccmF	EG12054	ccmABCDEFGH	2.18	13.92	0.213137	-2.23015
ccmF	EG12054	napFDAGHBC-ccmABCDEFGH	2.18	13.92	0.213137	-2.23015
ccmG	EG12053	ccmABCDEFGH	7.61	24.24	0.341125	-1.55163
ccmG	EG12053	napFDAGHBC-ccmABCDEFGH	7.61	24.24	0.341125	-1.55163
ccmH	EG12052	ccmH	84.69	109.19	0.777657	-0.362795
ccmH	EG12052	ccmABCDEFGH	84.69	109.19	0.777657	-0.362795
ccmH	EG12052	napFDAGHBC-ccmABCDEFGH	84.69	109.19	0.777657	-0.362795
cdaR	EG12335	cdaR	165.03	303.71	0.544879	-0.875993
cdd	EG10137	cdd	52.79	53.5	0.986972	-0.0189182
cdh	EG10138	cdh	460.63	742.55	0.620846	-0.687693
cdsA	EG10139	cdsA	44.55	86.71	0.519325	-0.94529
cedA	EG13992	cedA	87.38	55.67	1.55956	0.641135
cfa	EG11531	cfa	225.46	306.09	0.737439	-0.439405
chaA	EG11753	chaA	127.29	227.29	0.561961	-0.831459
chaB	EG12402	chaBC	18.38	29.28	0.640026	-0.643797
chaC	EG12403	chaC	781.03	1457.65	0.536133	-0.899338
chaC	EG12403	chaBC	781.03	1457.65	0.536133	-0.899338
chbA	EG10142	chbBCARFG	36.3	38.54	0.943348	-0.0841373
chbB	EG10140	chbBCARFG	13.23	0	14.23	3.83086
chbC	EG10141	chbBCARFG	37.5	34.84	1.07422	0.103288
chbF	EG10144	chbBCARFG	3.14	10	0.376364	-1.4098
chbG	EG12198	chbG	33.97	36.07	0.94335	-0.0841343
chbG	EG12198	chbBCARFG	33.97	36.07	0.94335	-0.0841343
chbR	EG10143	chbBCARFG	5.04	8.02	0.669623	-0.578579
cheA	EG10146	motAB-cheAW	25.93	37.86	0.693001	-0.529072
cheB	EG10147	tar-tap-cheRBYZ	8.09	12.88	0.654899	-0.610655
cheR	EG10148	tar-tap-cheRBYZ	9.86	86.41	0.124242	-3.00877
cheW	EG10149	cheW	25.28	40.26	0.636937	-0.650778
cheW	EG10149	motAB-cheAW	25.28	40.26	0.636937	-0.650778
cheY	EG10150	tar-tap-cheRBYZ	10.89	0	11.89	3.57168
cheZ	EG10151	tar-tap-cheRBYZ	0	0	1	0
chiA	EG11237	chiA	97.74	155.66	0.630282	-0.66593
chiP	EG13659	ybfMN	51.31	52.88	0.970861	-0.0426631
cho	EG13993	cho	28.69	106.63	0.275852	-1.85803
chpA	EG11249	relA-mazEF	353.9	362.33	0.976798	-0.0338679
chpA	EG11249	mazEFG	353.9	362.33	0.976798	-0.0338679
chpB	EG12096	chpSB	60.5	38.54	1.55539	0.637274
chpR	EG10571	relA-mazEF	119.39	190.14	0.629852	-0.666914
chpR	EG10571	mazEFG	119.39	190.14	0.629852	-0.666914
chpS	EG11250	chpSB	16.85	80.52	0.218965	-2.19123
cirA	EG10155	cirA	104.47	227.49	0.461596	-1.1153
citC	EG13645	citCDEFXG	92.24	159.67	0.58032	-0.78508
citD	EG13543	citCDEFXG	57.2	22.77	2.44846	1.29188
citE	EG13542	citCDEFXG	135.49	193.45	0.701929	-0.510604
citF	EG13541	citCDEFXG	30.47	26.47	1.14561	0.19612
citG	EG13539	citCDEFXG	82.13	130.81	0.630681	-0.665019
citT	EG13538	citT	55.12	55.44	0.99433	-0.00820297
citX	EG13540	citCDEFXG	161.56	306.32	0.52896	-0.918769
clcA	EG12331	clcA	17.92	38.05	0.484507	-1.04541
clcB	EG13848	clcB	489.89	887.81	0.5523	-0.856475
cld	EG13406	cld	34.63	75.84	0.463691	-1.10876
clpA	EG10156	clpA	218.22	65.35	3.30399	1.72421
clpB	EG10157	clpB	87.44	65.69	1.32614	0.407229
clpP	EG10158	clpPX	95.28	108.39	0.880154	-0.184173
clpS	EG14241	clpS	198.45	21.07	9.03715	3.17587
clpX	EG10159	clpX-lon	153.22	68.96	2.2044	1.14039
clpX	EG10159	clpPX	153.22	68.96	2.2044	1.14039
cls	EG11608	cls-yciU	69.76	92.59	0.756064	-0.40342
cmk	EG11265	cmk-rpsA	130.38	148.32	0.879855	-0.184662
cmoA	EG14033	yecN-cmoAB	74.21	90.91	0.8183	-0.289297
cmoB	EG14034	yecN-cmoAB	74.28	132.21	0.565123	-0.823364
cmr	EG13696	cmr	20.67	0	21.67	4.43763
cmtA	EG11792	cmtBA-yggPFDC	0	0	1	0
cmtB	EG11791	cmtBA-yggPFDC	19.13	15.23	1.2403	0.310684
cnu	EG14303	cnu	58.98	31.31	1.85639	0.892501
coaA	EG10922	coaA	250.08	412.49	0.607221	-0.719705
coaD	EG11190	kdtA-coaD	123.87	140.91	0.879924	-0.184549
coaE	EG12312	coaE-yacFG	102.58	65.35	1.56112	0.642577
cobB	EG13443	nagK-cobB	23.3	9.28	2.36381	1.24112
cobC	EG13240	leuS-lptE-holA-nadD-cobC	90.21	110.51	0.817954	-0.289909
cobC	EG13240	cobC	90.21	110.51	0.817954	-0.289909
cobS	EG12150	cobUST	5.71	0	6.71	2.74631
cobT	EG12151	cobT	11.8	50.1	0.250489	-1.99718
cobT	EG12151	cobUST	11.8	50.1	0.250489	-1.99718
cobU	EG13238	cobUST	7.78	12.39	0.655713	-0.608863
codA	EG11326	codBA	158.76	258.11	0.616572	-0.697658
codB	EG11327	codBA	16.85	21.47	0.794393	-0.332076
cof	EG13216	cof	124.45	189.94	0.657013	-0.606007
copA	EG13246	copA	49.16	21.6	2.21947	1.15021
corA	EG11463	corA	290.27	170.69	1.69649	0.762551
cpdA	EG12187	nudF-yqiB-cpdA-yqiA-parE	71.81	8.17	7.94002	2.98914
cpdB	EG10160	cpdB	91.75	177.44	0.519783	-0.94402
cpsB	EG10161	wcaCDEF-gmd-dcI-nudD-wcaI-cspBGJ-wzxC	17.73	32.95	0.551694	-0.858061
cpsG	EG10162	wcaCDEF-gmd-dcI-nudD-wcaI-cspBGJ-wzxC	52.66	69.07	0.765806	-0.38495
cpxA	EG10163	cpxRA	136	196.9	0.692269	-0.530596
cpxA	EG10163	cpxA	136	196.9	0.692269	-0.530596
cpxP	EG11872	cpxP	915.48	1134	0.807471	-0.308517
cpxR	EG10020	cpxRA	85.06	116.11	0.734865	-0.44445
crcB	EG12209	crcB	243.31	634.08	0.384692	-1.37823
creA	EG11217	creABC	44.8	142.69	0.318742	-1.64954
creA	EG11217	creABCD	44.8	142.69	0.318742	-1.64954
creB	EG11218	creABCD	55.39	0	56.39	5.81737
creB	EG11218	creABC	55.39	0	56.39	5.81737
creC	EG10730	creABC	65.57	166.12	0.398337	-1.32794
creC	EG10730	creABCD	65.57	166.12	0.398337	-1.32794
creD	EG10145	creABCD	53.36	49.99	1.06609	0.0923311
creD	EG10145	creD	53.36	49.99	1.06609	0.0923311
crl	EG11092	crl	179.59	33.65	5.21183	2.38179
crp	EG10164	crp	207.98	117.53	1.7631	0.818113
crr	EG10165	crr	299.78	92.83	3.20558	1.68059
crr	EG10165	ptsHI-crr	299.78	92.83	3.20558	1.68059
csdA	EG13082	csdAE	42.26	39.26	1.07452	0.103686
csdE	EG13083	csdAE	200.86	258.96	0.776504	-0.364935
csdL	EG13084	csdL	268.39	393.91	0.682155	-0.551828
csgA	EG11489	csgBAC	93.13	103.83	0.89793	-0.155325
csgB	EG12621	csgBAC	0	0	1	0
csgC	EG13414	csgBAC	12.75	20.31	0.645237	-0.632099
csgC	EG13414	csgC	12.75	20.31	0.645237	-0.632099
csgD	EG13410	csgDEFG	0	31.17	0.0310849	-5.00764
csgE	EG13411	csgDEFG	10.89	0	11.89	3.57168
csgF	EG13412	csgDEFG	20.37	32.44	0.639055	-0.645988
csgG	EG13413	csgG	35.64	81.1	0.446285	-1.16396
csgG	EG13413	csgDEFG	35.64	81.1	0.446285	-1.16396
csiD	EG13523	csiD-ygaF-gabDTP	4.34	20.75	0.245517	-2.0261
csiE	EG13418	csiE	202.23	300.95	0.673058	-0.571196
csiR	EG12386	csiR	26518.6	11802.9	2.24668	1.16779
cspA	EG10166	cspA	1674.8	95.26	17.4091	4.12177
cspB	EG12203	cspB	98.31	31.31	3.07366	1.61996
cspC	EG12204	cspC	1152.71	128.83	8.88631	3.15158
cspC	EG12204	yobF-cspC	1152.71	128.83	8.88631	3.15158
cspD	EG11111	cspD	2302.72	811.62	2.83493	1.50331
cspE	EG12179	cspE	7846.52	354.28	22.0883	4.46521
cspF	EG12205	cspF	498.45	857.34	0.581879	-0.781209
cspG	EG14243	cspG	139.57	63.51	2.17904	1.12369
cspH	EG14281	cspH	199.38	539.81	0.370518	-1.43238
cspI	EG13877	cspI	79.75	0	80.75	6.33539
csrA	EG11447	csrA	1301.45	1054.52	1.23394	0.303274
csrB	EG31119	csrB	69054.1	22288.3	3.09813	1.6314
csrD	EG10018	csrD	54.7	90.6	0.608079	-0.71767
cstA	EG10167	cstA	70.58	44.96	1.55744	0.639178
cueO	EG12318	cueO	5.48	30.53	0.205519	-2.28266
cueR	EG13256	cueR	1498.88	2188.18	0.685133	-0.545543
curA	EG13772	curA	85.92	149.87	0.576125	-0.795546
cusA	EG12367	cusCFBA	31.07	30.12	1.03053	0.0433822
cusB	EG14235	cusCFBA	20.82	44.21	0.482637	-1.05099
cusC	EG14233	cusCFBA	49.45	118.14	0.423451	-1.23973
cusF	EG14234	cusCFBA	38.26	20.31	1.84233	0.88153
cusR	EG13851	cusRS	12.42	39.55	0.330949	-1.59532
cusS	EG13642	cusRS	88.29	131.24	0.675212	-0.566588
cutA	EG12177	cutA	25.06	59.85	0.428266	-1.22342
cutC	EG12956	cutC	96.65	9.05	9.71642	3.28042
cvpA	EG10169	cvpA-purF-ubiX	17.37	27.66	0.640963	-0.641687
cvrA	EG13896	cvrA	83.13	124.6	0.669825	-0.578144
cyaA	EG10170	cyaA	268.45	382.39	0.702809	-0.508795
cyaR	EG31153	cyaR	1659.68	155.48	10.6127	3.40772
cyaY	EG11653	cyaY	555.66	589.96	0.941959	-0.0862642
cybB	EG10172	cybB	87.98	140.11	0.630572	-0.665267
cybC	EG50008	cybC	371.31	628.3	0.591626	-0.757244
cycA	EG12504	cycA	39.07	43.08	0.909029	-0.137602
cydA	EG10173	cydAB	94.73	25.86	3.56404	1.83351
cydB	EG10174	cydAB	63.33	23.73	2.60129	1.37923
cydC	EG10012	cydDC	41.93	43.2	0.971267	-0.0420602
cydC	EG10012	cydC	41.93	43.2	0.971267	-0.0420602
cydD	EG11405	cydDC	21.63	53.59	0.414545	-1.2704
cynR	EG11421	cynR	80.22	105.21	0.764711	-0.387013
cynS	EG10175	cynTSX	45.08	71.8	0.632967	-0.659798
cynS	EG10175	cynTS	45.08	71.8	0.632967	-0.659798
cynT	EG10176	cynTS	135.13	225.45	0.601148	-0.734207
cynT	EG10176	cynTSX	135.13	225.45	0.601148	-0.734207
cynX	EG10177	cynTSX	279.44	433.33	0.645684	-0.631099
cyoA	EG10178	cyoABCDE	76.16	49.94	1.51472	0.599054
cyoB	EG10179	cyoABCDE	61.83	50.93	1.2099	0.274885
cyoC	EG10180	cyoABCDE	55.24	32.99	1.6546	0.726486
cyoD	EG10181	cyoABCDE	128.69	61.49	2.07537	1.05337
cyoE	EG10182	cyoABCDE	109.63	53.14	2.04341	1.03098
cyoE	EG10182	cyoE	109.63	53.14	2.04341	1.03098
cysA	EG10183	cysPUWAM	46.41	30.8	1.49088	0.576165
cysB	EG10184	cysB	182.94	208.11	0.879633	-0.185027
cysC	EG10185	cysDNC	91.1	167.41	0.54688	-0.870705
cysC	EG10185	cysC	91.1	167.41	0.54688	-0.870705
cysD	EG10186	cysDNC	42.05	66.97	0.633368	-0.658885
cysE	EG10187	cysE	93	164.56	0.56777	-0.816621
cysG	EG10188	nirBDC-cysG	52.54	59.07	0.891294	-0.166027
cysG	EG10188	cysG	52.54	59.07	0.891294	-0.166027
cysH	EG10189	cysH	28.89	0	29.89	4.90159
cysH	EG10189	cysJIH	28.89	0	29.89	4.90159
cysI	EG10190	cysJIH	19.83	11.84	1.62227	0.698018
cysJ	EG10191	cysJIH	28.31	26.3	1.07363	0.102492
cysK	EG10192	cysK	327.69	201.79	1.62084	0.696741
cysM	EG10193	cysPUWAM	27.94	14.83	1.82817	0.870404
cysN	EG10194	cysDNC	23.79	18.95	1.24261	0.31337
cysP	EG10195	cysPUWAM	62.64	19.95	3.03771	1.60298
cysQ	EG10043	cysQ	103.16	73.02	1.40719	0.492814
cysS	EG10196	cysS	36.77	48.8	0.758434	-0.398905
cysT	EG30026	glyW-cysT-leuZ	631.28	0	632.28	9.30442
cysT	EG30026	cysT-leuZ	631.28	0	632.28	9.30442
cysU	EG10197	cysPUWAM	10.18	0	11.18	3.48285
cysW	EG10198	cysPUWAM	19.39	54.05	0.370391	-1.43288
cysZ	EG10003	cysZ	323.25	408.29	0.792226	-0.336017
cytR	EG10200	cytR	57.95	92.29	0.631901	-0.662231
dacA	EG10201	dacA	38.54	61.38	0.633857	-0.657771
dacB	EG10202	dacB	68.12	70.75	0.963345	-0.0538756
dacC	EG10203	dacC	67.07	112.44	0.600053	-0.736838
dacD	EG11893	dacD	54.59	52.16	1.04571	0.0644843
dadA	EG11407	dadAX	166.73	20.83	7.68346	2.94176
dadX	EG11408	dadAX	103.1	107.36	0.960687	-0.0578623
dam	EG10204	dam-rpe-gph-trpS	208.03	339.39	0.61409	-0.703479
dam	EG10204	damX-dam-rpe-gph-trpS	208.03	339.39	0.61409	-0.703479
dam	EG10204	aroKB-damX-dam-rpe-gph-trpS	208.03	339.39	0.61409	-0.703479
damX	EG11183	damX-dam-rpe-gph-trpS	72.6	42.04	1.71004	0.774028
damX	EG11183	aroKB-damX-dam-rpe-gph-trpS	72.6	42.04	1.71004	0.774028
dapA	EG10205	dapA-nlpB	67.64	23.08	2.8505	1.51121
dapB	EG10206	dapB	20.67	32.91	0.639045	-0.646012
dapD	EG10207	dapD	128.69	81.98	1.56291	0.644232
dapD	EG10207	map-glnD-dapD	128.69	81.98	1.56291	0.644232
dapE	EG10208	dapE-ypfN	41.41	59.96	0.695702	-0.523458
dapE	EG10208	yffB-dapE-ypfN	41.41	59.96	0.695702	-0.523458
dapF	EG10209	yifL-dapF-yigA-xerC-yigB	51.48	57.39	0.898784	-0.153954
dbpA	EG10210	dbpA-C0343	43.27	108.29	0.405069	-1.30376
dcd	EG11418	udk-dcd	124.05	151.07	0.822319	-0.282231
dcd	EG11418	dcd	124.05	151.07	0.822319	-0.282231
dcm	EG10211	dcm-vsr	17.96	38.13	0.484539	-1.04532
dcp	EG10212	dcp	70.57	92.56	0.764964	-0.386537
dcrB	EG12218	dcrB	281.6	375.75	0.7501	-0.414846
dctA	EG20044	dctA	105.59	147.15	0.719474	-0.474987
dctR	EG11889	slp-dctR	3415.06	2216.28	1.54065	0.623542
dcuA	EG11225	aspA-dcuA	58.71	57.14	1.027	0.0384415
dcuA	EG11225	dcuA	58.71	57.14	1.027	0.0384415
dcuB	EG10006	dcuB-fumB	34.84	50.44	0.696734	-0.52132
dcuC	EG13545	dcuC	64.35	58.56	1.09721	0.133843
dcuD	EG12818	dcuD	102.45	168.1	0.611768	-0.708943
dcuR	EG12464	dcuR	389.29	638.77	0.610047	-0.713007
dcuR	EG12464	dcuSR	389.29	638.77	0.610047	-0.713007
dcuS	EG12465	dcuSR	91.08	99.46	0.916584	-0.125661
dcyD	EG14038	dcyD-yecSC	47.33	34.26	1.37068	0.454887
ddlA	EG10213	ddlA	1985.73	3391	0.58571	-0.77174
ddlB	EG10214	mraZW-ftsLI-murEF-mraY-murD-ftsW-murGC-ddlB-ftsQAZ-lpxC	64.56	29.37	2.15871	1.11017
ddlB	EG10214	mraW-ftsLI-murEF-mraY-murD-ftsW-murGC-ddlB-ftsQAZ-lpxC	64.56	29.37	2.15871	1.11017
ddlB	EG10214	ftsLI-murEF-mraY-murD-ftsW-murGC-ddlB-ftsQAZ-lpxC	64.56	29.37	2.15871	1.11017
ddpA	EG13790	ddpXABCDF	71.19	82.85	0.860942	-0.216012
ddpB	EG13789	ddpXABCDF	12.45	33.06	0.394891	-1.34047
ddpC	EG13788	ddpXABCDF	52.08	98.02	0.536053	-0.899551
ddpD	EG13787	ddpXABCDF	21.51	34.26	0.6384	-0.647466
ddpF	EG13786	ddpXABCDF	1433.93	2509.85	0.571492	-0.807195
ddpX	EG13791	ddpXABCDF	29.19	34.86	0.841885	-0.248305
deaD	EG10215	deaD	137.07	257.66	0.53379	-0.905657
deaD	EG10215	yrbN-deaD	137.07	257.66	0.53379	-0.905657
dedA	EG10216	usg-truA-dedA	70.78	81.98	0.865028	-0.209182
dedA	EG10216	pdxB-usg-truA-dedA	70.78	81.98	0.865028	-0.209182
dedA	EG10216	dedA	70.78	81.98	0.865028	-0.209182
dedD	EG10218	folC-dedD	6.41	10.2	0.661607	-0.595953
dedD	EG10218	dedD	6.41	10.2	0.661607	-0.595953
def	EG11440	def-fmt	183.2	26.52	6.69331	2.74272
degP	EG10463	degP	95.37	75.94	1.25253	0.32485
degQ	EG12612	degQS	34.15	64.27	0.538532	-0.892895
degS	EG11652	degQS	127.25	227.98	0.560093	-0.836263
deoA	EG10219	deoCABD	67.41	97.13	0.697137	-0.520487
deoA	EG10219	deoA	67.41	97.13	0.697137	-0.520487
deoB	EG10220	deoCABD	93.68	44.21	2.09423	1.06642
deoB	EG10220	deoBD	93.68	44.21	2.09423	1.06642
deoB	EG10220	deoA	93.68	44.21	2.09423	1.06642
deoC	EG10221	deoCABD	59.89	52.03	1.14822	0.199397
deoD	EG10222	deoCABD	117.97	56.36	2.07409	1.05248
deoD	EG10222	deoBD	117.97	56.36	2.07409	1.05248
deoD	EG10222	deoA	117.97	56.36	2.07409	1.05248
deoR	EG10223	deoR	447.62	793.08	0.564956	-0.82379
der	EG14207	bamB-der	92.26	119.38	0.774713	-0.368265
dfp	EG10004	dfp	6.96	22.16	0.343696	-1.54079
dgkA	EG10224	dgkA	1645.79	3005.99	0.547654	-0.868663
dgoA	EG11716	dgoRKADT	6.87	10.94	0.659129	-0.601367
dgoD	EG20050	dgoRKADT	22.18	41.2	0.549289	-0.864362
dgoR	EG11718	dgoRKADT	12.31	29.41	0.437685	-1.19204
dgsA	EG13156	dgsA	219.12	293.58	0.747233	-0.420369
dgsA	EG13156	dgsA-ynfK	219.12	293.58	0.747233	-0.420369
dgt	EG10225	dgt	92.32	53.47	1.71324	0.776724
dhaK	EG13901	dhaKLM	43.62	44.21	0.98695	-0.0189514
dhaL	EG13900	dhaKLM	13.42	10.68	1.23459	0.304031
dhaM	EG12399	dhaKLM	95.77	195.42	0.492669	-1.02131
dhaM	EG12399	dhaM	95.77	195.42	0.492669	-1.02131
dhaR	EG13902	dhaR	64.14	52.84	1.20988	0.274865
diaA	EG12780	diaA	86.23	91.55	0.942518	-0.0854086
dicA	EG10226	dicA	156.13	248.66	0.629376	-0.668006
dicB	EG10227	dicB-ydfDE-insD-intD	22.47	0	23.47	4.55275
dicC	EG10228	dicC-ydfXW	0	29.28	0.0330251	-4.92029
dicF	EG31115	dicF	0	255.23	0.00390274	-8.0013
dinB	EG13141	dinB-yafNOP	20.11	25.62	0.793013	-0.334584
dinD	EG11193	dinD	128.69	180.36	0.715097	-0.483789
dinF	EG11491	lexA-dinF	46.16	39.21	1.17284	0.230009
dinG	EG11357	dinG	29.62	40.88	0.731137	-0.451787
dinI	EG12670	dinI	241.69	54.99	4.33452	2.11587
dinJ	EG13142	dinJ-yafQ	195.26	77.74	2.49251	1.3176
dinQ	EG14431	dinQ	888.87	1939.91	0.458481	-1.12507
dipZ	EG12178	dipZ-yjdC	22.51	35.85	0.637992	-0.64839
djlA	EG11570	djlA	15.61	16.58	0.944824	-0.081883
djlB	EG13649	ybeR-djlB	29.74	47.36	0.635649	-0.653697
djlC	EG13652	ybeU-djlC	29.25	41.92	0.7048	-0.504715
dkgA	EG13015	dkgA	128.23	106.19	1.20562	0.269771
dkgA	EG13015	yqhD-dkgA	128.23	106.19	1.20562	0.269771
dkgB	EG11648	dkgB	242.98	496.32	0.49059	-1.02741
dksA	EG10230	dksA-yadB	298.02	118.66	2.49891	1.3213
dksA	EG10230	sfsA-dksA	298.02	118.66	2.49891	1.3213
dld	EG10231	dld	116.32	137.95	0.844333	-0.244117
dmlA	EG13507	dmlA	66.48	168.15	0.398936	-1.32577
dmlR	EG13506	dmlR	45.96	14.64	3.00256	1.58619
dmsA	EG10232	dmsABC	36.48	63.62	0.580006	-0.78586
dmsB	EG10233	dmsABC	27.49	32.83	0.842152	-0.247848
dmsC	EG10234	dmsABC	127.8	172.22	0.743563	-0.427473
dmsD	EG13847	ynfEFGH-dmsD	13.81	43.99	0.329184	-1.60303
dnaA	EG10235	dnaAN-recF	69.57	96.35	0.72491	-0.464126
dnaB	EG10236	dnaB	146.96	262.71	0.561071	-0.833745
dnaC	EG10237	yjjB-dnaTC	40.28	27.49	1.44893	0.534987
dnaC	EG10237	dnaTC-yjjA	40.28	27.49	1.44893	0.534987
dnaC	EG10237	dnaTC	40.28	27.49	1.44893	0.534987
dnaC	EG10237	yjjB-dnaTC-yjjA	40.28	27.49	1.44893	0.534987
dnaE	EG10238	bamA-hlpA-lpxD-fabZ-lpxAB-rnhB-dnaE	64.62	56.31	1.145	0.195349
dnaG	EG10239	rpsU-dnaG-rpoD	60.81	65.85	0.924607	-0.113087
dnaJ	EG10240	dnaKJ	45.06	23.92	1.84831	0.88621
dnaK	EG10241	dnaKJ	203.81	74.09	2.72753	1.44759
dnaN	EG10242	dnaAN-recF	227.58	319.44	0.713332	-0.487355
dnaN	EG10242	dnaN-recF	227.58	319.44	0.713332	-0.487355
dnaQ	EG10243	dnaQ	69.62	120.12	0.583058	-0.778288
dnaT	EG10244	dnaTC-yjjA	0	75.15	0.013132	-6.25077
dnaT	EG10244	dnaTC	0	75.15	0.013132	-6.25077
dnaT	EG10244	yjjB-dnaTC-yjjA	0	75.15	0.013132	-6.25077
dnaT	EG10244	yjjB-dnaTC	0	75.15	0.013132	-6.25077
dnaX	EG10245	dnaX	46.16	28.01	1.62565	0.701013
dosC	EG13793	dosCP	21.5	9.78	2.0872	1.06157
dosP	EG13792	dosCP	24.77	39.45	0.637083	-0.650447
dosP	EG13792	dosP	24.77	39.45	0.637083	-0.650447
dpiA	EG13544	dpiBA	218.27	446.93	0.489518	-1.03056
dpiB	EG13646	dpiBA	20.48	32.61	0.639095	-0.645897
dppA	EG10248	dppABCDF	266.75	113.57	2.337	1.22466
dppB	EG12625	dppABCDF	45.8	53.05	0.865865	-0.207786
dppC	EG12626	dppABCDF	28.22	14.98	1.82854	0.870689
dppD	EG12627	dppABCDF	47.47	20.62	2.24191	1.16473
dppF	EG12628	dppABCDF	152.13	255.73	0.596463	-0.745495
dps	EG11415	dps	3142.99	268.39	11.6708	3.54483
dsbA	EG11297	rdoA-dsbA	20.32	10.79	1.80831	0.854644
dsbA	EG11297	dsbA	20.32	10.79	1.80831	0.854644
dsbB	EG11393	dsbB	639.82	968.03	0.6613	-0.596622
dsbC	EG11070	dsbC	41.81	38.05	1.09629	0.132625
dsbC	EG11070	dsbC-recJ-prfB	41.81	38.05	1.09629	0.132625
dsbC	EG11070	xerD-dsbC-recJ	41.81	38.05	1.09629	0.132625
dsbG	EG13535	dsbG	181.93	217.3	0.837975	-0.255021
dsdA	EG10249	dsdA	63.91	66.16	0.966498	-0.0491616
dsdA	EG10249	dsdXA	63.91	66.16	0.966498	-0.0491616
dsdC	EG13161	dsdC	13.61	50.58	0.283249	-1.81986
dsdX	EG10250	dsdXA	66.65	101.1	0.662586	-0.593821
dsrA	EG31118	dsrA	26652.5	36227.4	0.735708	-0.442795
dsrB	EG12636	dsrB	179.76	35.79	4.91329	2.29669
dtd	EG11852	yihXY-dtd-yiiD	38.78	15.44	2.41971	1.27483
dtpB	EG12232	dtpB	46.22	78.22	0.596062	-0.746467
dtpD	EG13304	dtpD	48.72	114.09	0.43201	-1.21086
dusA	EG11932	dusA	25.66	6.81	3.41357	1.77128
dusB	EG11311	dusB-fis	43.96	112.02	0.397806	-1.32986
dusC	EG12022	dusC	22.4	28.54	0.792146	-0.336161
dut	EG10251	dut-slmA	18.63	29.66	0.640248	-0.643298
dxr	EG12715	dxr	149.01	146.91	1.0142	0.020339
dxs	EG13612	xseB-ispA-dxs-yajO	690.71	1158.1	0.596765	-0.744766
eaeH	EG12161	eaeH-insE-1F-1-insEF-1	19.48	46.54	0.430795	-1.21493
eamA	EG11639	eamA	51.91	52.6	0.987127	-0.0186925
eamB	EG12445	yfiK	794.47	609.63	1.3027	0.381509
ebgA	EG10252	ebgAC	59.04	107.15	0.555155	-0.849038
ebgC	EG10253	ebgAC	66.06	30.06	2.15905	1.11039
ebgR	EG10254	ebgR	47.47	123.72	0.388631	-1.36353
ecnA	EG14372	ecnAB	674.1	1180.92	0.571189	-0.807959
ecnB	EG14345	ecnAB	808.92	92.02	8.70694	3.12217
ecnB	EG14345	ecnB	808.92	92.02	8.70694	3.12217
eco	EG10255	eco	130.27	55.32	2.33079	1.22082
ecpD	EG11973	ecpD-htrE	85.97	54.76	1.55972	0.641287
eda	EG10256	eda	19.84	10.54	1.80589	0.852712
eda	EG10256	edd-eda	19.84	10.54	1.80589	0.852712
edd	EG10257	edd-eda	16.41	18.66	0.885554	-0.175347
efeB	EG11735	efeOB	133.55	127.61	1.04619	0.0651396
efeO	EG13861	efeOB	26.35	83.94	0.321992	-1.6349
efeU_1	EG13860	efeU_1U_2	20.47	57.04	0.369917	-1.43473
efp	EG12099	efp	644.14	1085.5	0.593778	-0.752004
elaA	EG13184	elaA	9.19	43.92	0.226848	-2.1402
elaB	EG13185	elaB	249.81	0	250.81	7.97045
elaD	EG14261	elaD	38.54	61.38	0.633857	-0.657771
elbB	EG11383	elbB-mtgA	64.94	82.73	0.787531	-0.344591
elfA	EG13709	elfA	699.94	951.9	0.735586	-0.443034
elfC	EG13711	elfDCG-ycbUVF	52.25	104.01	0.507095	-0.979673
elfD	EG13710	elfDCG-ycbUVF	66.55	154.15	0.435385	-1.19964
elfG	EG13712	elfDCG-ycbUVF	51.55	126.3	0.412804	-1.27647
emrA	EG11354	emrRAB	43.45	63.43	0.689896	-0.535549
emrB	EG11439	emrRAB	57.95	123.05	0.475212	-1.07336
emrD	EG11693	emrD	78.84	51.37	1.52454	0.608371
emrE	EG10629	emrE	25.51	0	26.51	4.72846
emrE	EG10629	renD-emrE	25.51	0	26.51	4.72846
emrK	EG13282	emrKY	29.19	34.86	0.841885	-0.248305
emrY	EG13283	emrKY	8.28	17.58	0.499462	-1.00155
emrY	EG13283	emrY	8.28	17.58	0.499462	-1.00155
emtA	EG13897	emtA	20.82	11.05	1.81079	0.856618
endA	EG11336	endA	35.99	66.87	0.545013	-0.875639
eno	EG10258	pyrG-eno	241.93	72.89	3.28772	1.71709
eno	EG10258	eno	241.93	72.89	3.28772	1.71709
entA	EG10259	entCEBA-ybdB	250.15	380.28	0.658702	-0.602302
entB	EG10260	entCEBA-ybdB	4.95	31.53	0.182908	-2.45081
entC	EG10261	entCEBA-ybdB	25.28	17.25	1.44	0.526069
entD	EG10262	entD	82.06	54.46	1.49766	0.582706
entD	EG10262	fepA-entD	82.06	54.46	1.49766	0.582706
entE	EG10263	entCEBA-ybdB	58	71.37	0.815255	-0.294677
entF	EG10264	fes-ybdZ-entF-fepE	37.2	55.75	0.673128	-0.571048
entH	EG11105	entCEBA-ybdB	41.03	98.02	0.42446	-1.2363
entH	EG11105	entH	41.03	98.02	0.42446	-1.2363
entS	EG11104	entS	13.58	16.22	0.84669	-0.240094
envC	EG12297	gpmM-envC-yibQ	26.96	16.1	1.63509	0.709368
envR	EG11741	envR	179.35	438.66	0.410203	-1.28559
envY	EG10268	envY-ompT	217.36	266.28	0.816971	-0.291643
envZ	EG10269	ompR-envZ	106.72	289.93	0.370261	-1.43339
epd	EG10368	epd-pgk	253.98	311.65	0.815545	-0.294164
epd	EG10368	epd-pgk-fbaA	253.98	311.65	0.815545	-0.294164
eptA	EG11613	eptA	56.83	90.51	0.631953	-0.662111
eptB	EG12267	eptB	55.22	75.95	0.730604	-0.452838
era	EG10270	rnc-era-recO-pdxJ-acpS	14.06	37.33	0.392904	-1.34775
era	EG10270	rnc-era	14.06	37.33	0.392904	-1.34775
erfK	EG12682	erfK	191.18	289.97	0.66048	-0.598412
erpA	EG12332	erpA	233.88	352.88	0.663728	-0.591336
essD	EG13634	essD-ybcS-rzpD	78.64	281.81	0.281602	-1.82827
essQ	EG13831	essQ-ydfRQP	0	0	1	0
etk	EG11826	gfcE-etp-etk	171.35	303.91	0.565249	-0.823042
etk	EG11826	etk	171.35	303.91	0.565249	-0.823042
etp	EG13727	gfcE-etp-etk	85.51	136.18	0.630631	-0.665131
eutA	EG14181	eutHA	30.25	33.72	0.900058	-0.151911
eutB	EG50006	eutBCLKR	3539.02	5581.6	0.634117	-0.65718
eutC	EG50007	eutBCLKR	57.39	53.32	1.07493	0.104238
eutD	EG14188	eutSPQTDM	8.35	46.55	0.196635	-2.34641
eutE	EG14185	eutNEJG	30.25	28.9	1.04515	0.0637107
eutG	EG14183	eutNEJG	14.3	17.08	0.846239	-0.240863
eutH	EG14182	eutHA	20.77	49.61	0.430152	-1.21708
eutJ	EG14184	eutNEJG	0	16.16	0.0582751	-4.10098
eutK	EG14170	eutBCLKR	67.81	121.5	0.561714	-0.832092
eutL	EG14171	eutBCLKR	64.35	112.72	0.574657	-0.799227
eutM	EG14187	eutSPQTDM	173.34	207.05	0.837972	-0.255027
eutN	EG14186	eutNEJG	0	0	1	0
eutP	EG14191	eutSPQTDM	8.85	14.09	0.65275	-0.615397
eutQ	EG14190	eutSPQTDM	18.15	9.63	1.80151	0.849203
eutR	EG12190	eutBCLKR	185.52	314.73	0.590758	-0.759361
eutS	EG14192	eutSPQTDM	12.64	20.13	0.645528	-0.631449
eutT	EG14189	eutSPQTDM	21.13	16.82	1.24186	0.312506
evgA	EG11609	evgAS	103.58	76.98	1.34111	0.423431
evgS	EG11610	evgAS	64.99	101.62	0.643052	-0.636993
exbB	EG10271	exbBD	28.89	73.62	0.400563	-1.3199
exbD	EG10272	exbD	69.78	63.51	1.09719	0.133819
exbD	EG10272	exbBD	69.78	63.51	1.09719	0.133819
exoX	EG14031	yobB-exoX	365.11	408.05	0.895025	-0.16
exuR	EG12739	exuR	185.83	304.66	0.611235	-0.710202
exuT	EG12738	exuT	221.47	247.85	0.893992	-0.161666
fabA	EG10273	fabA	1792.01	1941.73	0.922933	-0.115702
fabB	EG10274	fabB	97.39	83.09	1.17006	0.226578
fabD	EG11317	fabHDG	45.66	21.82	2.0447	1.03189
fabD	EG11317	rpmF-plsX-fabHDG	45.66	21.82	2.0447	1.03189
fabD	EG11317	fabDG-acpP	45.66	21.82	2.0447	1.03189
fabD	EG11317	plsX-fabHDG	45.66	21.82	2.0447	1.03189
fabF	EG12606	acpP-fabF	106	87.13	1.21412	0.279906
fabG	EG11318	rpmF-plsX-fabHDG	144.45	36.81	3.84687	1.94368
fabG	EG11318	fabDG-acpP	144.45	36.81	3.84687	1.94368
fabG	EG11318	fabG-acpP	144.45	36.81	3.84687	1.94368
fabG	EG11318	plsX-fabHDG	144.45	36.81	3.84687	1.94368
fabG	EG11318	fabHDG	144.45	36.81	3.84687	1.94368
fabH	EG10277	rpmF-plsX-fabHDG	138	99.25	1.38653	0.471483
fabH	EG10277	plsX-fabHDG	138	99.25	1.38653	0.471483
fabH	EG10277	fabHDG	138	99.25	1.38653	0.471483
fabI	EG11528	fabI	177.62	240.02	0.7411	-0.432259
fabR	EG11394	fabR-yijD	229.38	250.5	0.916024	-0.126543
fabZ	EG11284	bamA-hlpA-lpxD-fabZ-lpxAB-rnhB-dnaE	37.25	14.83	2.4163	1.2728
fabZ	EG11284	fabZ	37.25	14.83	2.4163	1.2728
fabZ	EG11284	hlpA-lpxD-fabZ-lpxA	37.25	14.83	2.4163	1.2728
fadA	EG10278	fadBA	175.13	139.45	1.25404	0.326584
fadB	EG10279	fadBA	52.36	33.97	1.52588	0.609641
fadD	EG11530	fadD-sroD	60.45	44.13	1.36162	0.445326
fadE	EG13145	fadE	53.85	24.9	2.11776	1.08254
fadH	EG12723	fadH	63.1	77.05	0.821268	-0.284074
fadI	EG14128	fadIJ	38.87	30.95	1.24789	0.319488
fadJ	EG14127	fadIJ	41.58	44.14	0.943288	-0.0842304
fadK	EG12357	ydiQRST-fadK	146.98	221.75	0.664332	-0.590023
fadL	EG10280	fadL	85.51	95.83	0.893421	-0.162587
fadM	EG13251	fadM	319.31	661.09	0.483786	-1.04756
fadR	EG10281	fadR	277.22	338.17	0.820297	-0.285782
fbaA	EG10282	pgk-fbaA	216.27	118.99	1.81073	0.856575
fbaA	EG10282	epd-pgk-fbaA	216.27	118.99	1.81073	0.856575
fbaB	EG14062	fbaB	205.69	134.88	1.52112	0.605135
fbp	EG10283	fbp	582.4	555.16	1.04898	0.0689855
fcl	EG11788	wcaCDEF-gmd-dcI-nudD-wcaI-cspBGJ-wzxC	13.19	49.01	0.283743	-1.81734
fdhD	EG11859	fdhD	15.28	16.22	0.945412	-0.0809844
fdhE	EG10284	fdhE	136.99	239.99	0.572596	-0.80441
fdhE	EG10284	fdoGHI-fdhE	136.99	239.99	0.572596	-0.80441
fdhF	EG10285	fdhF	45.47	100.76	0.456663	-1.1308
fdnG	EG11227	fdnGHI	8.36	13.31	0.654088	-0.612443
fdnH	EG11228	fdnGHI	14.4	53.5	0.282569	-1.82333
fdnI	EG11229	fdnGHI	90.91	51.71	1.74369	0.802145
fdoG	EG11858	fdoGHI-fdhE	82.12	48.77	1.67008	0.739919
fdoH	EG11857	fdoGHI-fdhE	108.17	134.82	0.803784	-0.31512
fdoI	EG11856	fdoGHI-fdhE	26.71	31.9	0.842249	-0.247681
fdrA	EG13399	fdrA-ylbE_1E_2F-ybcF	10.18	20.27	0.525623	-0.9279
fdx	EG11328	hscBA-fdx-iscX	50.56	281.81	0.182313	-2.45551
feaB	EG13179	feaB	19.82	18.04	1.09349	0.128936
feaR	EG13422	feaR	23.44	52.26	0.458881	-1.12381
fecA	EG10286	fecABCDE	14.61	46.54	0.328355	-1.60667
fecB	EG10287	fecABCDE	103.47	194.74	0.533718	-0.90585
fecC	EG10288	fecABCDE	25.51	54.16	0.480602	-1.05709
fecD	EG10289	fecABCDE	17.75	28.27	0.640588	-0.642532
fecE	EG10290	fecABCDE	88.48	167.33	0.531575	-0.911655
fecE	EG10290	fecE	88.48	167.33	0.531575	-0.911655
fecI	EG10291	fecIR	32.54	77.74	0.425959	-1.23121
fecR	EG10292	fecIR	26.71	56.72	0.480076	-1.05866
feoA	EG12101	feoABC	93.13	88.99	1.04601	0.0648899
feoB	EG12102	feoABC	34.75	40.78	0.855673	-0.224869
feoC	EG12933	feoABC	125.43	28.54	4.27996	2.0976
feoC	EG12933	yhgG	125.43	28.54	4.27996	2.0976
fepA	EG10293	fepA-entD	56.85	57.34	0.991601	-0.0121685
fepB	EG10294	fepB	22.19	42.4	0.534332	-0.904192
fepC	EG10295	fepDGC	0	8.29	0.107643	-3.21568
fepD	EG10296	fepDGC	4.23	67.3	0.0765739	-3.707
fepE	EG10297	fes-ybdZ-entF-fepE	14.98	77.54	0.203463	-2.29716
fepG	EG10298	fepDGC	51.32	115.79	0.447984	-1.15848
fes	EG10299	fes-ybdZ-entF-fepE	22.65	84.17	0.27768	-1.84851
ffh	EG10300	ffh	43.65	34.76	1.2486	0.320314
ffs	EG30027	ffs	64521.9	1542.55	41.8017	5.38549
fhlA	EG10301	hypABCDE-fhlA	46.98	71.57	0.661155	-0.59694
fhlA	EG10301	hypBCDE-fhlA	46.98	71.57	0.661155	-0.59694
fhuA	EG10302	fhuACDB	132.48	229.07	0.580171	-0.785449
fhuB	EG10303	fhuACDB	77.1	126.2	0.613994	-0.703704
fhuC	EG10304	fhuACDB	21.29	25.43	0.84336	-0.24578
fhuD	EG10305	fhuACDB	0	15.18	0.0618047	-4.01614
fhuE	EG10306	fhuE	69.81	216.18	0.326043	-1.61687
fhuF	EG12595	fhuF	75.36	102.87	0.73515	-0.44389
fic	EG10307	yhfG-fic-pabA	56.34	11.22	4.69231	2.2303
fic	EG10307	fic	56.34	11.22	4.69231	2.2303
fieF	EG11873	fieF	56.44	37.45	1.49389	0.579072
fimA	EG10308	fimAICDFGH	239.8	12.32	18.0781	4.17617
fimB	EG10309	fimB	21.13	11.22	1.81097	0.856759
fimC	EG10310	fimAICDFGH	35.1	0	36.1	5.17393
fimD	EG10311	fimAICDFGH	25.77	64.12	0.411087	-1.28248
fimE	EG10312	fimE	56.91	33.99	1.65504	0.72687
fimF	EG10313	fimAICDFGH	8	25.47	0.340008	-1.55636
fimG	EG10314	fimAICDFGH	50.56	40.26	1.24964	0.321509
fimH	EG10315	fimAICDFGH	98.76	194.74	0.509656	-0.972405
fimI	EG11974	fimAICDFGH	47.19	100.2	0.476186	-1.0704
fimZ	EG11103	fimZ	13.42	21.37	0.644613	-0.633494
fis	EG10317	dusB-fis	0	45.55	0.0214823	-5.54071
fiu	EG13317	fiu	74.41	162.94	0.459985	-1.12034
fixA	EG11562	fixABCX	11.02	43.86	0.267945	-1.89999
fixB	EG11563	fixABCX	27.05	28.72	0.943809	-0.0834334
fixC	EG11564	fixABCX	16.5	36.79	0.463085	-1.11065
fixX	EG11565	fixABCX	29.49	23.48	1.24551	0.316733
fklB	EG12503	fklB	294.06	479.22	0.614427	-0.702687
fkpA	EG12900	fkpA	214.17	457.55	0.46924	-1.0916
fkpB	EG11080	ribF-ileS-lspA-fkpB-ispH	0	0	1	0
fkpB	EG11080	lsp-fkpB-ispH	0	0	1	0
fkpB	EG11080	ileS-lspA-fkpB-ispH	0	0	1	0
fldA	EG10318	fldA-fur	63.98	76.42	0.839318	-0.252711
fldB	EG12697	fldB	1057.64	2578.41	0.410419	-1.28483
flgA	EG20263	flgAMN	38.61	51.24	0.758231	-0.39929
flgB	EG14266	flgBCDEFGHIJ	10.18	0	11.18	3.48285
flgC	EG14267	flgBCDEFGHIJ	20.97	66.8	0.324041	-1.62575
flgD	EG14268	flgBCDEFGHIJ	36.61	77.74	0.477648	-1.06598
flgE	EG14269	flgBCDEFGHIJ	73.77	139.86	0.530811	-0.913731
flgF	EG14270	flgBCDEFGHIJ	33.7	53.68	0.634601	-0.656078
flgG	EG14271	flgBCDEFGHIJ	21.7	34.55	0.638537	-0.647157
flgH	EG20264	flgBCDEFGHIJ	18.23	19.35	0.944963	-0.0816701
flgI	EG20265	flgBCDEFGHIJ	0	6.16	0.139665	-2.83996
flgJ	EG14272	flgBCDEFGHIJ	40.57	50.26	0.810964	-0.302291
flgK	EG11967	flgK	41.33	53.48	0.776982	-0.364046
flgL	EG11545	flgK	133.55	255.23	0.525114	-0.929297
flgM	EG12664	flgAMN	72.22	69.02	1.0457	0.0644708
flgM	EG12664	flgMN	72.22	69.02	1.0457	0.0644708
flgN	EG12665	flgMN	152.76	389.26	0.393994	-1.34376
flgN	EG12665	flgAMN	152.76	389.26	0.393994	-1.34376
flgN	EG12665	flgN	152.76	389.26	0.393994	-1.34376
flhA	EG14273	flhBAE	16.34	13.01	1.23769	0.307647
flhB	EG14035	flhBAE	3.7	41.2	0.111374	-3.16651
flhC	EG10319	flhDC	212.71	525.66	0.405784	-1.30122
flhC	EG10319	flhC	212.71	525.66	0.405784	-1.30122
flhD	EG10320	flhDC	120.99	192.69	0.629821	-0.666987
flhE	EG14013	flhBAE	97.26	68.84	1.40693	0.492551
fliA	EG11355	fliAZY	82.58	103.33	0.801112	-0.319924
fliC	EG10321	fliC	414.19	840.35	0.493481	-1.01893
fliD	EG10841	fliDST	36.22	43.26	0.84094	-0.249925
fliE	EG11346	fliE	13.48	21.47	0.644415	-0.633939
fliF	EG11347	fliFGHIJK	12.8	40.77	0.330381	-1.5978
fliG	EG11654	fliFGHIJK	25.58	20.37	1.2438	0.314754
fliH	EG11656	fliFGHIJK	24.73	19.69	1.2436	0.314518
fliI	EG20266	fliFGHIJK	18.55	19.69	0.944901	-0.0817651
fliJ	EG20267	fliFGHIJK	9.56	30.47	0.335558	-1.57537
fliK	EG20268	fliFGHIJK	48.94	89.94	0.549153	-0.864719
fliL	EG10322	fliLMNOPQR	63.93	174.54	0.369887	-1.43484
fliM	EG10323	fliLMNOPQR	67.61	121.14	0.561732	-0.832045
fliN	EG10324	fliLMNOPQR	0	0	1	0
fliO	EG11224	fliLMNOPQR	46.41	92.4	0.507602	-0.978231
fliP	EG11975	fliLMNOPQR	103.58	82.48	1.25276	0.325104
fliQ	EG11976	fliLMNOPQR	157.29	225.45	0.699006	-0.516622
fliR	EG11977	fliLMNOPQR	280.96	172.1	1.62888	0.703885
fliS	EG11388	fliDST	20.67	49.37	0.430216	-1.21687
fliT	EG11389	fliDST	58.02	55.44	1.04571	0.064486
fliY	EG12680	fliAZY	74.23	59.11	1.25154	0.323703
fliY	EG12680	fliY	74.23	59.11	1.25154	0.323703
fliZ	EG11356	fliAZY	307.74	330.82	0.930444	-0.104009
flk	EG10229	flk	63.96	122.23	0.527144	-0.92373
flu	EG12686	flu	196.01	327.33	0.600037	-0.736878
flxA	EG13429	flxA	191.3	304.66	0.62913	-0.668569
fmt	EG11268	def-fmt	147.83	135.55	1.08993	0.124236
fnr	EG10325	fnr	225.59	161.68	1.39286	0.478047
fnrS	EG31185	fnrS	1496.83	388.07	3.84977	1.94477
focA	EG11258	focA-pflB	89.09	70.95	1.25212	0.324372
focB	EG14220	hyfABCDEFGHIJR-focB	140.06	350.52	0.401286	-1.3173
folA	EG10326	folA	230.04	338.17	0.681192	-0.553866
folB	EG11673	folB	23.02	18.33	1.24263	0.313395
folC	EG10327	folC-dedD	70.28	111.93	0.631187	-0.66386
folD	EG10328	folD-ybcJ	34.29	31.2	1.09596	0.132199
folE	EG11375	folE-yeiB	50.78	90.99	0.562887	-0.829082
folK	EG11374	pcnB-folk	26.54	28.18	0.943797	-0.0834513
folM	EG13189	ydgI-folM	405.3	888.7	0.456671	-1.13077
folP	EG50011	folP-glmM	55.02	63.73	0.865441	-0.208492
folX	EG14263	folX-yfcH	350.98	894.34	0.393124	-1.34694
frc	EG14145	frc	16.97	43.25	0.406102	-1.30009
frdA	EG10330	frdABCD	79.82	14.96	5.06391	2.34025
frdB	EG10331	frdABCD	98.23	55.21	1.76534	0.81995
frdC	EG10332	frdABCD	53.62	17.08	3.02102	1.59503
frdD	EG10333	frdD	35.39	37.57	0.943479	-0.0839371
frdD	EG10333	frdABCD	35.39	37.57	0.943479	-0.0839371
fre	EG10334	fre	42.35	9.63	4.07808	2.02789
frlA	EG12908	frlABCDR	34.91	70.77	0.500348	-0.998995
frlB	EG12909	frlABCDR	53.97	33.06	1.61392	0.690566
frlC	EG12910	frlABCDR	10.22	16.28	0.649306	-0.623031
frlD	EG12912	frlABCDR	16.21	0	17.21	4.10518
frlR	EG12913	frlABCDR	34.81	83.16	0.425499	-1.23277
frmA	EG50010	frmRAB	34.43	79.21	0.441716	-1.17881
frmB	EG13295	frmRAB	269.88	640.66	0.422155	-1.24416
frmR	EG13296	frmRAB	15.39	24.51	0.642493	-0.638247
frr	EG10335	frr	175.05	36.36	4.71226	2.23642
frsA	EG11091	frsA	57.99	152.11	0.385279	-1.37603
fruA	EG10336	fruBKA	42.67	55.96	0.766678	-0.383307
fruB	EG10005	fruBKA	22.53	53.82	0.429223	-1.2202
fruK	EG10337	fruBKA	58.8	57.62	1.02013	0.0287525
fruR	EG10338	fruR	29.58	13.46	2.1148	1.08052
frvA	EG11864	frvABXR	38	60.52	0.63394	-0.657581
frvB	EG11863	frvABXR	17.55	27.95	0.64076	-0.642144
frvR	EG11861	frvABXR	36.42	38.67	0.943282	-0.0842388
frvR	EG11861	frvR	36.42	38.67	0.943282	-0.0842388
frvX	EG11862	frvABXR	31.72	25.26	1.246	0.317306
frwB	EG11909	frwCB	52.92	0	53.92	5.75275
frwC	EG11908	frwCB	7.86	25.05	0.340115	-1.5559
frwD	EG11912	frwD	49.67	158.21	0.318259	-1.65173
fryA	EG14151	fryA	39.13	92.13	0.430903	-1.21456
fryA	EG14151	fryBC-ypdFE-fryA	39.13	92.13	0.430903	-1.21456
fryB	EG14155	fryBC-ypdFE-fryA	0	62.05	0.0158604	-5.97842
fryC	EG14154	fryBC-ypdFE-fryA	13.61	21.68	0.64418	-0.634465
fsaA	EG13471	fsaA	96.08	183.62	0.525837	-0.927313
fsaB	EG11905	ptsA-fsaB-gldA	51.24	40.81	1.24946	0.321307
fsr	EG13268	fsr	111.3	204.95	0.545278	-0.874936
ftnA	EG10921	ftnA	1168.3	1765.57	0.661904	-0.595306
ftnB	EG13175	ftnB	101.11	67.1	1.49941	0.584397
ftsA	EG10339	mraZW-ftsLI-murEF-mraY-murD-ftsW-murGC-ddlB-ftsQAZ-lpxC	73.97	26.78	2.6987	1.43227
ftsA	EG10339	ftsQAZ	73.97	26.78	2.6987	1.43227
ftsA	EG10339	ftsAZ	73.97	26.78	2.6987	1.43227
ftsA	EG10339	mraW-ftsLI-murEF-mraY-murD-ftsW-murGC-ddlB-ftsQAZ-lpxC	73.97	26.78	2.6987	1.43227
ftsA	EG10339	ftsLI-murEF-mraY-murD-ftsW-murGC-ddlB-ftsQAZ-lpxC	73.97	26.78	2.6987	1.43227
ftsB	EG13111	ftsB	0	43.36	0.0225428	-5.47119
ftsE	EG10340	ftsYEX	31.74	90.99	0.355908	-1.49042
ftsH	EG11506	rlmE-ftsH	118.52	80.39	1.46849	0.554329
ftsH	EG11506	ftsH	118.52	80.39	1.46849	0.554329
ftsI	EG10341	mraZW-ftsLI-murEF-mraY-murD-ftsW-murGC-ddlB-ftsQAZ-lpxC	151.41	107.17	1.40899	0.494657
ftsI	EG10341	mraW-ftsLI-murEF-mraY-murD-ftsW-murGC-ddlB-ftsQAZ-lpxC	151.41	107.17	1.40899	0.494657
ftsI	EG10341	ftsLI-murEF-mraY-murD-ftsW-murGC-ddlB-ftsQAZ-lpxC	151.41	107.17	1.40899	0.494657
ftsK	EG13226	ftsK	140.5	242.4	0.581348	-0.782527
ftsL	EG11086	mraW-ftsLI-murEF-mraY-murD-ftsW-murGC-ddlB-ftsQAZ-lpxC	69.62	110.88	0.631212	-0.663803
ftsL	EG11086	ftsLI-murEF-mraY-murD-ftsW-murGC-ddlB-ftsQAZ-lpxC	69.62	110.88	0.631212	-0.663803
ftsL	EG11086	mraZW-ftsLI-murEF-mraY-murD-ftsW-murGC-ddlB-ftsQAZ-lpxC	69.62	110.88	0.631212	-0.663803
ftsP	EG11376	ftsP	69.13	86.16	0.804612	-0.313635
ftsQ	EG10342	mraZW-ftsLI-murEF-mraY-murD-ftsW-murGC-ddlB-ftsQAZ-lpxC	51.1	8.14	5.70022	2.51102
ftsQ	EG10342	mraW-ftsLI-murEF-mraY-murD-ftsW-murGC-ddlB-ftsQAZ-lpxC	51.1	8.14	5.70022	2.51102
ftsQ	EG10342	ftsLI-murEF-mraY-murD-ftsW-murGC-ddlB-ftsQAZ-lpxC	51.1	8.14	5.70022	2.51102
ftsQ	EG10342	ftsQAZ	51.1	8.14	5.70022	2.51102
ftsQ	EG10342	ftsQ	51.1	8.14	5.70022	2.51102
ftsW	EG10344	mraZW-ftsLI-murEF-mraY-murD-ftsW-murGC-ddlB-ftsQAZ-lpxC	34.11	27.16	1.2468	0.318235
ftsW	EG10344	mraW-ftsLI-murEF-mraY-murD-ftsW-murGC-ddlB-ftsQAZ-lpxC	34.11	27.16	1.2468	0.318235
ftsW	EG10344	ftsLI-murEF-mraY-murD-ftsW-murGC-ddlB-ftsQAZ-lpxC	34.11	27.16	1.2468	0.318235
ftsX	EG10345	ftsYEX	60.15	70.25	0.858246	-0.220537
ftsX	EG10345	ftsX	60.15	70.25	0.858246	-0.220537
ftsY	EG10346	ftsYEX	36.95	49.8	0.747047	-0.420729
ftsZ	EG10347	ftsQAZ	81.1	35.23	2.26608	1.1802
ftsZ	EG10347	mraZW-ftsLI-murEF-mraY-murD-ftsW-murGC-ddlB-ftsQAZ-lpxC	81.1	35.23	2.26608	1.1802
ftsZ	EG10347	ftsAZ	81.1	35.23	2.26608	1.1802
ftsZ	EG10347	mraW-ftsLI-murEF-mraY-murD-ftsW-murGC-ddlB-ftsQAZ-lpxC	81.1	35.23	2.26608	1.1802
ftsZ	EG10347	ftsLI-murEF-mraY-murD-ftsW-murGC-ddlB-ftsQAZ-lpxC	81.1	35.23	2.26608	1.1802
ftsZ	EG10347	ftsZ	81.1	35.23	2.26608	1.1802
fucA	EG10348	fucAO	26.21	73.06	0.367405	-1.44456
fucI	EG10349	fucPIKUR	31.09	57.12	0.552134	-0.856911
fucK	EG10350	fucPIKUR	61.55	79.35	0.778469	-0.361288
fucO	EG10351	fucAO	92.4	164.82	0.563261	-0.828124
fucP	EG10352	fucPIKUR	128.98	138.66	0.930689	-0.103629
fucR	EG10353	fucR	203.06	267.95	0.758728	-0.398345
fucR	EG10353	fucPIKUR	203.06	267.95	0.758728	-0.398345
fucU	EG10355	fucPIKUR	0	15.99	0.0588582	-4.08661
fumA	EG10356	fumA	46.41	53.39	0.871668	-0.19815
fumB	EG10357	dcuB-fumB	61.88	147.84	0.422467	-1.24309
fumB	EG10357	fumB	61.88	147.84	0.422467	-1.24309
fumC	EG10358	fumC	139.14	284.22	0.49134	-1.02521
fur	EG10359	fur	294.52	15.13	18.3211	4.19544
fur	EG10359	fldA-fur	294.52	15.13	18.3211	4.19544
fusA	EG10360	fusA-tufA	293.16	60.76	4.76295	2.25186
fusA	EG10360	rpsLG-fusA-tufA	293.16	60.76	4.76295	2.25186
fxsA	EG12382	fxsA	124.64	170.15	0.734093	-0.445965
gabD	EG11329	gabDTP	29.31	51.34	0.579098	-0.78812
gabD	EG11329	csiD-ygaF-gabDTP	29.31	51.34	0.579098	-0.78812
gabP	EG11330	gabDTP	45.47	86.9	0.528669	-0.919564
gabP	EG11330	csiD-ygaF-gabDTP	45.47	86.9	0.528669	-0.919564
gabT	EG10361	csiD-ygaF-gabDTP	56.36	63.36	0.891237	-0.166119
gabT	EG10361	gabDTP	56.36	63.36	0.891237	-0.166119
gadA	EG50009	gadAX	251.6	91.72	2.72433	1.4459
gadB	EG11490	gadBC	324.35	111.03	2.90413	1.53811
gadC	EG12456	gadBC	201.83	52.84	3.76727	1.91352
gadC	EG12456	gadC	201.83	52.84	3.76727	1.91352
gadE	EG11544	gadE-mdtEF	353.9	25.62	13.3321	3.73683
gadE	EG11544	gadE	353.9	25.62	13.3321	3.73683
gadW	EG12242	gadW	256.32	352.55	0.727818	-0.458351
gadW	EG12242	gadXW	256.32	352.55	0.727818	-0.458351
gadX	EG12243	gadAX	262.53	65.59	3.9575	1.98459
gadX	EG12243	gadXW	262.53	65.59	3.9575	1.98459
gadX	EG12243	gadX	262.53	65.59	3.9575	1.98459
galE	EG10362	galETKM	41.76	46.55	0.899264	-0.153184
galF	EG13578	galF	80.76	121.05	0.669889	-0.578005
galK	EG10363	galETKM	114.58	188.36	0.610372	-0.71224
galM	EG11698	galETKM	101.99	136.44	0.749345	-0.416298
galM	EG11698	galM	101.99	136.44	0.749345	-0.416298
galP	EG12148	galP	24.35	38.79	0.637095	-0.65042
galR	EG10364	galR	78.19	72.09	1.08346	0.115644
galS	EG10365	galS	44.88	71.47	0.63309	-0.659518
galT	EG10366	galETKM	93.29	142.12	0.658818	-0.602049
galU	EG11319	galU	126.14	96.73	1.30093	0.379545
gapA	EG10367	gapA-yeaD	409.33	47.53	8.45518	3.07984
gapA	EG10367	gapA	409.33	47.53	8.45518	3.07984
gapC_1	EG12103	gapC_1C_2	2401.3	3655.38	0.657016	-0.606
gapC_2	EG12103	gapC_1C_2	2401.3	3655.38	0.657016	-0.606
garD	EG12522	garD	29.72	51.63	0.583697	-0.776707
garK	EG11175	garPLRK-rnpB	11.12	11.8	0.946875	-0.0787541
garL	EG10016	garPLRK-rnpB	44.07	35.09	1.24882	0.320568
garP	EG12760	garPLRK-rnpB	19.09	15.2	1.24012	0.310484
garR	EG11176	garPLRK-rnpB	28.79	61.14	0.479401	-1.06069
gatA	EG12414	gatZABCD	356.25	89.58	3.94403	1.97967
gatA	EG12414	gatYZABCD	356.25	89.58	3.94403	1.97967
gatB	EG12415	gatZABCD	387.43	1851.06	0.209729	-2.2534
gatB	EG12415	gatYZABCD	387.43	1851.06	0.209729	-2.2534
gatC	EG12416	gatYZABCD	250.55	79.81	3.11286	1.63824
gatC	EG12416	gatZABCD	250.55	79.81	3.11286	1.63824
gatD	EG12417	gatYZABCD	199.9	84.46	2.35081	1.23316
gatD	EG12417	gatZABCD	199.9	84.46	2.35081	1.23316
gatR_1	EG12162	gatR_1	89.41	56.96	1.55987	0.641425
gatR_2	EG12162	gatR_2	89.41	56.96	1.55987	0.641425
gatY	EG12419	gatYZABCD	1405.67	205.67	6.80636	2.76688
gatZ	EG12418	gatYZABCD	527.91	278.46	1.89261	0.92038
gatZ	EG12418	gatZABCD	527.91	278.46	1.89261	0.92038
gcd	EG10369	gcd	40.85	45.26	0.904669	-0.144538
gcl	EG11583	gcl-hyi-glxR-ybbVW-allB-ybbY-glxK	14.3	15.18	0.945612	-0.08068
gcp	EG11171	ygjD	33.51	26.68	1.24675	0.31817
gcp	EG11171	gcp	33.51	26.68	1.24675	0.31817
gcvA	EG11795	gcvA	60.14	125.25	0.484277	-1.04609
gcvB	EG31129	gcvB	8699.81	6106.83	1.42453	0.51049
gcvH	EG10371	gcvTHP	141.56	52.03	2.68829	1.42669
gcvP	EG11810	gcvP	42.85	18.83	2.2113	1.14489
gcvP	EG11810	gcvTHP	42.85	18.83	2.2113	1.14489
gcvR	EG11149	gcvR	118.59	129.84	0.914017	-0.129707
gcvT	EG11442	gcvTHP	62.05	74.12	0.839324	-0.252701
gdhA	EG10372	gdhA	28.44	55.36	0.522356	-0.936894
gfcA	EG13732	gfcA	277.57	530.47	0.52415	-0.931948
gfcB	EG13731	gfcBCD	32.92	31.46	1.04498	0.0634731
gfcC	EG13730	gfcBCD	22.74	18.11	1.24228	0.312992
gfcD	EG13729	gfcD	70.88	170.94	0.418053	-1.25824
gfcD	EG13729	gfcBCD	70.88	170.94	0.418053	-1.25824
gfcE	EG13728	gfcE-etp-etk	63.33	88.99	0.714857	-0.484273
ggt	EG10374	ggt	60.91	58.21	1.0456	0.0643316
ghrA	EG13869	ghrA	113.07	216.09	0.52545	-0.928374
ghrB	EG12272	ghrB	169.87	242.79	0.70089	-0.51274
glcA	EG12995	glcA	37.85	28.13	1.33368	0.415409
glcA	EG12995	glcDEFGBA	37.85	28.13	1.33368	0.415409
glcA	EG12995	glcBA	37.85	28.13	1.33368	0.415409
glcB	EG20080	glcBA	246.36	49.82	4.86738	2.28314
glcB	EG20080	glcDEFGBA	246.36	49.82	4.86738	2.28314
glcC	EG12998	glcC	77.72	114.93	0.67903	-0.558452
glcD	EG12997	glcDEFGBA	67.95	27.05	2.45811	1.29755
glcE	EG12996	glcDEFGBA	64.53	38.54	1.65731	0.728843
glcF	EG13291	glcDEFGBA	90.21	127.09	0.712077	-0.489894
glcG	EG12952	glcDEFGBA	136.32	33.4	3.99186	1.99706
gldA	EG11904	ptsA-fsaB-gldA	38.47	55.14	0.703064	-0.508272
gldA	EG11904	gldA	38.47	55.14	0.703064	-0.508272
glf	EG11981	glf-rfc	92.32	36.76	2.4714	1.30533
glgA	EG10377	glgXCAP	35.54	51.88	0.690998	-0.533246
glgA	EG10377	glgCAP	35.54	51.88	0.690998	-0.533246
glgA	EG10377	glgBXCAP	35.54	51.88	0.690998	-0.533246
glgA	EG10377	glgAP	35.54	51.88	0.690998	-0.533246
glgB	EG10378	glgBXCAP	36.9	30.93	1.18697	0.247285
glgC	EG10379	glgCAP	45.88	41.75	1.09661	0.133048
glgC	EG10379	glgXCAP	45.88	41.75	1.09661	0.133048
glgC	EG10379	glgBXCAP	45.88	41.75	1.09661	0.133048
glgP	EG10380	glgP	117.97	132.62	0.890361	-0.167538
glgP	EG10380	glgCAP	117.97	132.62	0.890361	-0.167538
glgP	EG10380	glgBXCAP	117.97	132.62	0.890361	-0.167538
glgP	EG10380	glgAP	117.97	132.62	0.890361	-0.167538
glgP	EG10380	glgXCAP	117.97	132.62	0.890361	-0.167538
glgS	EG11381	glgS	1077.55	1648.81	0.653742	-0.613207
glgX	EG10381	glgBXCAP	66.69	78.8	0.848246	-0.237446
glgX	EG10381	glgXCAP	66.69	78.8	0.848246	-0.237446
glk	EG12957	glk	57.15	140.03	0.412324	-1.27815
glmM	EG11553	folP-glmM	34.91	55.6	0.634452	-0.656416
glmS	EG10382	glmUS	109.07	99.79	1.09207	0.127069
glmS	EG10382	glmS	109.07	99.79	1.09207	0.127069
glmU	EG11198	glmUS	61.95	54.27	1.13895	0.18771
glmY	EG31155	glmY	2284.98	0	2285.98	11.1586
glmZ	EG31165	glmZ	1259.23	157.29	7.96153	2.99305
glnA	EG10383	glnA	78.31	158.29	0.497897	-1.00608
glnA	EG10383	glnALG	78.31	158.29	0.497897	-1.00608
glnB	EG10384	glrR-glnB	275.61	259.37	1.06237	0.08729
glnB	EG10384	glnB	275.61	259.37	1.06237	0.08729
glnD	EG11411	glnD	106.45	129.04	0.826284	-0.27529
glnD	EG11411	map-glnD-dapD	106.45	129.04	0.826284	-0.27529
glnE	EG11602	glnE	19.43	19.05	1.01895	0.027087
glnE	EG11602	ygiF-glnE	19.43	19.05	1.01895	0.027087
glnG	EG10385	glnALG	27.11	33.58	0.812898	-0.298854
glnG	EG10385	glnLG	27.11	33.58	0.812898	-0.298854
glnH	EG10386	glnHPQ	136.44	36.22	3.69264	1.88465
glnK	EG12191	glnK-amtB	0	0	1	0
glnL	EG10387	glnALG	80.89	103.06	0.78695	-0.345656
glnL	EG10387	glnLG	80.89	103.06	0.78695	-0.345656
glnP	EG10388	glnHPQ	45.04	61.49	0.736758	-0.440738
glnQ	EG10389	glnHPQ	58.74	93.55	0.631835	-0.66238
glnQ	EG10389	glnQ	58.74	93.55	0.631835	-0.66238
glnS	EG10390	glnS	40.81	109.68	0.377756	-1.40447
glnU	EG30028	metT-leuW-glnUW-metU-glnVX	4190.2	3246.47	1.2906	0.368047
glnV	EG30029	metT-leuW-glnUW-metU-glnVX	1755.35	180.36	9.68433	3.27565
glnV	EG30029	glnW-metU-glnVX	1755.35	180.36	9.68433	3.27565
glnW	EG30030	glnW-metU-glnVX	4020.33	6583.12	0.610762	-0.711318
glnW	EG30030	metT-leuW-glnUW-metU-glnVX	4020.33	6583.12	0.610762	-0.711318
glnX	EG30031	glnW-metU-glnVX	1528.86	270.54	5.63401	2.49416
glnX	EG30031	metT-leuW-glnUW-metU-glnVX	1528.86	270.54	5.63401	2.49416
gloA	EG13421	gloA	52.04	16.58	3.01706	1.59315
gloB	EG13330	gloB	179.76	357.86	0.503706	-0.989346
glpA	EG10391	glpABC	5.21	45.67	0.133062	-2.90983
glpB	EG10392	glpABC	26.96	21.47	1.24433	0.315364
glpC	EG10393	glpABC	114.1	119.26	0.957093	-0.0632691
glpD	EG10394	glpD	81.78	71.86	1.13615	0.184155
glpE	EG10395	glpEGR	77.92	82.73	0.942553	-0.0853538
glpF	EG10396	glpFKX	261.03	247.83	1.05305	0.0745715
glpG	EG10397	glpGR	10.22	24.42	0.441385	-1.17989
glpG	EG10397	glpEGR	10.22	24.42	0.441385	-1.17989
glpK	EG10398	glpFKX	289.88	493.03	0.58879	-0.764175
glpQ	EG10399	glpTQ	165.61	370.52	0.448455	-1.15696
glpR	EG10400	glpGR	61.55	62.38	0.986904	-0.0190178
glpR	EG10400	glpEGR	61.55	62.38	0.986904	-0.0190178
glpR	EG10400	glpR	61.55	62.38	0.986904	-0.0190178
glpT	EG10401	glpTQ	6.25	19.91	0.346724	-1.52814
glpX	EG11517	glpX	25.2	20.07	1.24347	0.314377
glpX	EG11517	glpFKX	25.2	20.07	1.24347	0.314377
glrR	EG11285	glrR-glnB	15.91	50.66	0.327333	-1.61117
glrR	EG11285	yfhA	15.91	50.66	0.327333	-1.61117
gltA	EG10402	gltA	297.67	94.82	3.11699	1.64015
gltB	EG10403	gltBDF	32.37	66.71	0.492837	-1.02082
gltD	EG10404	gltBDF	44.89	66.73	0.677543	-0.561615
gltF	EG11514	gltBDF	88.82	35.36	2.4703	1.30468
gltI	EG12700	gltIJKL-sroC	233.6	126.49	1.84014	0.879819
gltJ	EG12661	gltIJKL-sroC	40.12	73.02	0.555526	-0.848075
gltK	EG12662	gltIJKL-sroC	25.17	30.06	0.842563	-0.247144
gltL	EG12663	gltIJKL-sroC	35.1	46.58	0.758722	-0.398357
gltP	EG10405	gltP	16.16	25.74	0.641735	-0.63995
gltS	EG10406	gltS	28.17	16.82	1.63692	0.710988
gltT	EG30032	rrsB-gltT-rrlB-rrfB	2961.6	266.98	11.0553	3.46667
gltU	EG30033	rrsC-gltU-rrlC-rrfC	3352.76	266.98	12.515	3.64558
gltV	EG30034	rrsE-gltV-rrlE-rrfE	2849.84	88.99	31.6795	4.98548
gltW	EG30035	rrsG-gltW-rrlG-rrfG	3743.91	355.97	10.4908	3.39106
gltX	EG10407	gltX	83.98	277.03	0.30565	-1.71005
glvC	EG11710	glvCBG-ysdC	60.41	100.39	0.605681	-0.72337
glvG	EG11708	glvCBG-ysdC	78.16	91.29	0.857731	-0.221403
glxK	EG13621	ybbY-glxK	7.41	11.8	0.657031	-0.605966
glxK	EG13621	glxK	7.41	11.8	0.657031	-0.605966
glxK	EG13621	gcl-hyi-glxR-ybbVW-allB-ybbY-glxK	7.41	11.8	0.657031	-0.605966
glxR	EG13265	gcl-hyi-glxR-ybbVW-allB-ybbY-glxK	14.49	15.39	0.945088	-0.0814788
glyA	EG10408	glyA	162.56	215.74	0.754637	-0.406146
glyQ	EG10409	glyQS	27.94	14.83	1.82817	0.870404
glyS	EG10410	glyS	36.93	19.6	1.84126	0.880695
glyS	EG10410	glyQS	36.93	19.6	1.84126	0.880695
glyT	EG30036	thrU-tyrU-glyT-thrT-tufB	2151.72	0	2152.72	11.0719
glyU	EG30037	glyU	1492.13	0	1493.13	10.5441
glyV	EG30038	glyVXY	1285.22	0	1286.22	10.3289
glyW	EG30039	glyW-cysT-leuZ	1173.46	0	1174.46	10.1978
glyX	EG30040	glyVXY	782.31	177.99	4.37628	2.1297
glyY	EG30041	glyVXY	782.31	0	783.31	9.61344
gmd	EG11787	wcaCDEF-gmd-dcI-nudD-wcaI-cspBGJ-wzxC	49.21	72.34	0.68462	-0.546625
gmhB	EG11736	gmhB	796.28	998.08	0.798014	-0.325514
gmk	EG10965	gmk	360.71	270.97	1.32996	0.411386
gmm	EG11789	wcaCDEF-gmd-dcI-nudD-wcaI-cspBGJ-wzxC	44.24	56.36	0.788703	-0.342446
gmr	EG13415	gmr	156.1	217.96	0.717483	-0.478984
gnd	EG10411	gnd	81.5	48.07	1.68127	0.749553
gnsA	EG13233	ymcE-gnsA	24.41	0	25.41	4.66732
gnsB	EG13837	gnsB	219.66	38.87	5.53449	2.46845
gntK	EG12629	gntKU	24.13	76.86	0.322759	-1.63147
gntK	EG12629	gntRKU	24.13	76.86	0.322759	-1.63147
gntP	EG12563	gntP	75.84	156	0.489427	-1.03084
gntR	EG12630	gntRKU	34.11	40.74	0.84116	-0.249549
gntR	EG12630	gntR	34.11	40.74	0.84116	-0.249549
gntT	EG12380	gntT	177.35	215.69	0.823065	-0.280921
gntU	EG12631	gntU	104.51	151.31	0.692732	-0.529631
gntU	EG12631	gntKU	104.51	151.31	0.692732	-0.529631
gntU	EG12631	gntRKU	104.51	151.31	0.692732	-0.529631
gntX	EG12934	gntXY	68.3	88.99	0.770086	-0.376909
gor	EG10412	gor	109.86	69.98	1.56185	0.643254
gph	EG11871	dam-rpe-gph-trpS	22.38	17.82	1.2423	0.313008
gph	EG11871	aroKB-damX-dam-rpe-gph-trpS	22.38	17.82	1.2423	0.313008
gph	EG11871	damX-dam-rpe-gph-trpS	22.38	17.82	1.2423	0.313008
gph	EG11871	rpe-gph-trpS	22.38	17.82	1.2423	0.313008
gpmA	EG11699	gpmA	293.27	71.86	4.03884	2.01394
gpmM	EG12296	gpmM-envC-yibQ	32.99	39.4	0.841337	-0.249245
gpp	EG10413	gpp	111.53	132.08	0.845582	-0.241984
gpsA	EG20091	gpsA	33.31	39.79	0.841138	-0.249586
gpsA	EG20091	secB-gpsA	33.31	39.79	0.841138	-0.249586
gpt	EG10414	gpt	27.76	0	28.76	4.84599
greA	EG10415	greA	62.32	70.9	0.880668	-0.183331
greB	EG11578	greB	89.03	283.58	0.316361	-1.66036
groL	EG10599	groL	415.14	90.34	4.55595	2.18775
groL	EG10599	groSL	415.14	90.34	4.55595	2.18775
groS	EG10600	groSL	274.45	69.02	3.93388	1.97595
grpE	EG10416	grpE	228.79	148.02	1.54201	0.62481
grxA	EG10417	grxA	49.38	52.43	0.942916	-0.0847989
grxB	EG12688	grxB	301.47	250.5	1.20266	0.266234
grxC	EG12294	grxC	488.72	832.01	0.587892	-0.766377
grxD	EG12181	grxD	280.68	252.66	1.11046	0.151161
gshA	EG10418	gshA	109.1	186.79	0.586293	-0.770306
gshB	EG10419	rsmE-gshB	142.9	135.13	1.05708	0.0800814
gsiA	EG13472	iaaA-gsiABCD	58.98	50.58	1.16285	0.21767
gsiB	EG13473	iaaA-gsiABCD	300.78	202.16	1.48543	0.570881
gsiC	EG13474	iaaA-gsiABCD	46.11	58.75	0.788452	-0.342905
gsiD	EG13475	iaaA-gsiABCD	9.31	29.66	0.336269	-1.57231
gsk	EG11102	gsk	527.19	699.67	0.753836	-0.407678
gspA	EG12888	gspAB	31.78	18.4	1.68969	0.756759
gspB	EG11263	gspAB	0	48.31	0.0202799	-5.62381
gspC	EG12889	gspCDEFGHIJKLMO	46.84	99.46	0.476209	-1.07033
gspD	EG12890	gspCDEFGHIJKLMO	67.41	110.82	0.611787	-0.708899
gspE	EG12891	gspCDEFGHIJKLMO	77.37	136.91	0.568269	-0.815354
gspF	EG12885	gspCDEFGHIJKLMO	198.68	361.62	0.550659	-0.860769
gspG	EG12886	gspCDEFGHIJKLMO	67.87	77.21	0.880578	-0.183477
gspH	EG12887	gspCDEFGHIJKLMO	24.98	66.31	0.385975	-1.37342
gspI	EG12892	gspCDEFGHIJKLMO	78.64	89.46	0.880389	-0.183787
gspJ	EG12893	gspCDEFGHIJKLMO	209.45	322.07	0.651407	-0.618369
gspK	EG12894	gspCDEFGHIJKLMO	189.9	460.52	0.413633	-1.27358
gspL	EG12895	gspCDEFGHIJKLMO	273.64	441.6	0.620515	-0.688462
gspM	EG12173	gspCDEFGHIJKLMO	174.65	204.95	0.852877	-0.229591
gspO	EG11359	gspCDEFGHIJKLMO	5956.83	5167.37	1.15275	0.205078
gss	EG12882	gss	93.61	101.82	0.920152	-0.120056
gst	EG12613	gst	77.09	44.64	1.711	0.774839
gstB	EG13481	gstB	298.02	625.65	0.477172	-1.06742
guaA	EG10420	guaBA	13.46	30	0.466452	-1.1002
guaB	EG10421	guaBA	52.11	87.6	0.599436	-0.738323
guaC	EG10422	guaC	20.34	129.57	0.163437	-2.61319
guaD	EG13066	xanQ-guaD-ygfQ	157.65	169.09	0.932741	-0.100451
gudD	EG13167	gudPXD	6.33	70.61	0.10236	-3.28828
gudD	EG13167	gudD	6.33	70.61	0.10236	-3.28828
gudP	EG13169	gudPXD	3.14	29.99	0.133591	-2.9041
gudX	EG13168	gudPXD	34.84	55.48	0.634561	-0.656169
gutM	EG10972	srlAEBD-gutM-srlR-gutQ	117.97	300.6	0.394463	-1.34204
gutQ	EG10973	srlAEBD-gutM-srlR-gutQ	114.3	196.04	0.58516	-0.773096
gyrA	EG10423	gyrA	66.26	87.5	0.76	-0.395929
gyrB	EG10424	gyrB	77.37	44.81	1.71076	0.774639
hcaB	EG13459	hcaEFCBD	15.67	24.96	0.642142	-0.639036
hcaC	EG13458	hcaEFCBD	13.23	42.14	0.329856	-1.60009
hcaD	EG13460	hcaEFCBD	98.85	163.04	0.608693	-0.716213
hcaE	EG13456	hcaEFCBD	21.83	4.97	3.82412	1.93513
hcaF	EG13457	hcaEFCBD	106.38	78.19	1.35598	0.439335
hcaR	EG13455	hcaR	61.96	83.5	0.745089	-0.424516
hcaT	EG13454	hcaT	1758.33	2242.63	0.784144	-0.350809
hchA	EG11755	hchA	328.98	142.89	2.29328	1.19741
hcp	EG13692	hcp-hcr	17.98	32.73	0.562704	-0.829552
hcr	EG13691	hcr	30.68	55.84	0.557354	-0.843334
hcr	EG13691	hcp-hcr	30.68	55.84	0.557354	-0.843334
hda	EG14201	hda	78.64	173.42	0.456599	-1.131
hdeA	EG11398	hdeAB-yhiD	5024.77	385.9	12.9898	3.69931
hdeB	EG11399	hdeAB-yhiD	2974.08	310.25	9.55849	3.25678
hdeD	EG11495	hdeD	229.76	141.64	1.61778	0.694015
hdfR	EG11449	hdfR	75.84	152.98	0.499026	-1.00281
hdhA	EG10425	hdhA	99.53	105.68	0.942351	-0.0856637
helD	EG10426	helD	388.52	503.56	0.771999	-0.373328
hemA	EG10427	hemA	57.44	80.71	0.715212	-0.483556
hemA	EG10427	hemA-prfA-prmC	57.44	80.71	0.715212	-0.483556
hemB	EG10428	hemB	30.49	62.43	0.496453	-1.01027
hemC	EG10429	hemCDXY	49.59	78.98	0.632533	-0.660787
hemD	EG10430	hemCDXY	74.51	82.15	0.908118	-0.139049
hemE	EG11543	nudC-hemE-nfi	31.9	63.51	0.509998	-0.971435
hemF	EG12189	amiA-hemF	188.75	247.99	0.762079	-0.391988
hemF	EG12189	hemF	188.75	247.99	0.762079	-0.391988
hemG	EG11485	pepQ-yigZ-trkH-hemG	101.11	222.97	0.455909	-1.13318
hemH	EG10431	hemH	57.33	168.56	0.344008	-1.53949
hemL	EG10432	hemL	49.73	26.4	1.85146	0.888663
hemN	EG11836	hemN	160.72	383.95	0.420106	-1.25117
hemX	EG10433	hemCDXY	79.04	91.55	0.86483	-0.209512
hemY	EG10434	hemCDXY	70.96	113.01	0.631173	-0.663893
hepA	EG11083	hepA	51.13	90.74	0.568236	-0.815437
hepA	EG11083	hepA-rluA	51.13	90.74	0.568236	-0.815437
hflC	EG10435	miaA-hfq-hflXKC	207.06	148.06	1.39581	0.481106
hflC	EG10435	yjeFE-amiB-mutL-miaA-hfq-hflXKC	207.06	148.06	1.39581	0.481106
hflC	EG10435	hfq-hflXKC	207.06	148.06	1.39581	0.481106
hflC	EG10435	mutL-miaA-hfq-hflXKC	207.06	148.06	1.39581	0.481106
hflC	EG10435	yjeE-amiB-mutL-miaA-hfq-hflXKC	207.06	148.06	1.39581	0.481106
hflD	EG11345	hflD-purB	59.53	73.75	0.809766	-0.304423
hflK	EG10436	miaA-hfq-hflXKC	94.37	48.31	1.93409	0.951655
hflK	EG10436	hfq-hflXKC	94.37	48.31	1.93409	0.951655
hflK	EG10436	mutL-miaA-hfq-hflXKC	94.37	48.31	1.93409	0.951655
hflK	EG10436	yjeFE-amiB-mutL-miaA-hfq-hflXKC	94.37	48.31	1.93409	0.951655
hflK	EG10436	yjeE-amiB-mutL-miaA-hfq-hflXKC	94.37	48.31	1.93409	0.951655
hflX	EG10437	miaA-hfq-hflXKC	62.99	15.84	3.79988	1.92595
hflX	EG10437	hfq-hflXKC	62.99	15.84	3.79988	1.92595
hflX	EG10437	mutL-miaA-hfq-hflXKC	62.99	15.84	3.79988	1.92595
hflX	EG10437	yjeE-amiB-mutL-miaA-hfq-hflXKC	62.99	15.84	3.79988	1.92595
hflX	EG10437	yjeFE-amiB-mutL-miaA-hfq-hflXKC	62.99	15.84	3.79988	1.92595
hfq	EG10438	hfq-hflXKC	123.69	21.89	5.44736	2.44556
hfq	EG10438	mutL-miaA-hfq-hflXKC	123.69	21.89	5.44736	2.44556
hfq	EG10438	yjeE-amiB-mutL-miaA-hfq-hflXKC	123.69	21.89	5.44736	2.44556
hfq	EG10438	yjeFE-amiB-mutL-miaA-hfq-hflXKC	123.69	21.89	5.44736	2.44556
hfq	EG10438	miaA-hfq-hflXKC	123.69	21.89	5.44736	2.44556
hha	EG10439	hha	77.57	61.77	1.25171	0.323903
hha	EG10439	tomB-hha	77.57	61.77	1.25171	0.323903
hicA	EG14421	hicAB	71.98	76.42	0.942651	-0.0852051
hicB	EG13760	hicAB	81.47	178.41	0.459673	-1.12132
higA	EG12724	higBA	499.03	681.21	0.732956	-0.448201
higA	EG12724	higA	499.03	681.21	0.732956	-0.448201
higB	EG12725	higBA	67.41	107.36	0.631322	-0.663553
hinT	EG12172	hinT-ycfL-lpoB-thiK-nagZ-ycfP	129.76	56.36	2.27964	1.1888
hipA	EG10443	hipBA	16.05	25.56	0.641943	-0.639483
hipB	EG10442	hipBA	95.43	126.66	0.755366	-0.404753
hisA	EG10444	hisLGDCBHAFI	17.26	0	18.26	4.19061
hisA	EG10444	hisBHAFI	17.26	0	18.26	4.19061
hisB	EG10445	hisBHAFI	35.79	31.66	1.12645	0.171789
hisB	EG10445	hisLGDCBHAFI	35.79	31.66	1.12645	0.171789
hisC	EG10446	hisLGDCBHAFI	19.83	31.58	0.639349	-0.645324
hisD	EG10447	hisLGDCBHAFI	22.78	36.28	0.637876	-0.648653
hisF	EG10448	hisLGDCBHAFI	54.66	43.52	1.25022	0.322187
hisF	EG10448	hisBHAFI	54.66	43.52	1.25022	0.322187
hisG	EG10449	hisLGDCBHAFI	47.19	67.63	0.702171	-0.510106
hisH	EG10450	hisLGDCBHAFI	21.56	22.89	0.944328	-0.0826398
hisH	EG10450	hisBHAFI	21.56	22.89	0.944328	-0.0826398
hisI	EG10451	hisBHAFI	173.48	132.62	1.30579	0.384926
hisI	EG10451	hisLGDCBHAFI	173.48	132.62	1.30579	0.384926
hisJ	EG12124	hisJQMP	37.97	25.91	1.44816	0.534222
hisJ	EG12124	argT-hisJQMP	37.97	25.91	1.44816	0.534222
hisL	EG11269	hisLGDCBHAFI	416.36	0	417.36	8.70515
hisM	EG10007	argT-hisJQMP	41.46	47.17	0.881462	-0.182031
hisM	EG10007	hisJQMP	41.46	47.17	0.881462	-0.182031
hisP	EG10452	argT-hisJQMP	5.49	26.22	0.238428	-2.06838
hisP	EG10452	hisJQMP	5.49	26.22	0.238428	-2.06838
hisQ	EG12125	hisJQMP	30.91	59.07	0.531214	-0.912636
hisQ	EG12125	argT-hisJQMP	30.91	59.07	0.531214	-0.912636
hisR	EG30042	argX-hisR-leuT-proM	2371.6	87.84	26.7064	4.73912
hisS	EG10453	hisS	46.63	21.22	2.14356	1.10001
hlpA	EG10455	hlpA-lpxD-fabZ-lpxA	104.86	97.42	1.07559	0.105134
hlpA	EG10455	bamA-hlpA-lpxD-fabZ-lpxAB-rnhB-dnaE	104.86	97.42	1.07559	0.105134
hlyE	EG13243	hlyE	32.6	51.91	0.635041	-0.655079
hmp	EG10456	hmp	459.98	681.46	0.675468	-0.56604
hns	EG10457	hns	882.19	163.37	5.37318	2.42578
hofB	EG12106	ppdD-hofBC	79.67	122	0.655854	-0.608554
hofC	EG11798	ppdD-hofBC	180.04	253	0.712756	-0.48852
hofM	EG12925	hofMNOP	21.78	17.34	1.24209	0.312774
hofN	EG12924	hofMNOP	7.86	50.1	0.173386	-2.52794
hofO	EG12923	hofMNOP	9.63	15.34	0.650551	-0.620266
hofP	EG12922	hofMNOP	0	33.4	0.0290698	-5.10434
hofQ	EG12113	hofQ	34.28	38.21	0.89977	-0.152371
hokA	EG12346	hokA	0	0	1	0
hokB	EG11240	hokB	1472.23	2795.57	0.526799	-0.924676
hokC	EG10373	hokC	0	0	1	0
hokC	EG10373	mokC-hokC	0	0	1	0
hokD	EG11130	relBE-hokD	217.79	43.36	4.93215	2.30222
hokD	EG11130	hokD	217.79	43.36	4.93215	2.30222
hokE	EG14302	hokE	27.76	0	28.76	4.84599
holA	EG11412	leuS-lptE-holA-nadD-cobC	65.84	150.74	0.44049	-1.18282
holB	EG11500	pabC-yceG-tmk-holB-ycfH	92.97	141.33	0.660226	-0.598968
holC	EG11413	holC-valS	162.6	182.8	0.890098	-0.167964
holC	EG11413	holC	162.6	182.8	0.890098	-0.167964
holD	EG11414	holD-rimI-yjjG	30.77	32.67	0.94357	-0.0837985
holE	EG11505	holE	1360.45	1024.77	1.32725	0.408437
hpf	EG11681	lptB-rpoN-hpf-ptsN-yhbJ	427.63	704.53	0.607529	-0.718975
hpf	EG11681	rpoN-hpf-ptsN-yhbJ-npr	427.63	704.53	0.607529	-0.718975
hpt	EG20098	hpt	292.61	377.85	0.775003	-0.367726
hrpA	EG12936	hrpA	31.55	29.46	1.06861	0.0957416
hrpB	EG12329	hrpB	20.97	36.18	0.590909	-0.758992
hscA	EG12130	hscBA-fdx-iscX	34.42	32.89	1.04515	0.0637045
hscB	EG12131	hscBA-fdx-iscX	8.23	39.32	0.228919	-2.12709
hscC	EG13653	hscC	33.04	60.71	0.551612	-0.858273
hsdM	EG10458	hsdRMS	34.72	68.06	0.517231	-0.951118
hsdM	EG10458	hsdMS	34.72	68.06	0.517231	-0.951118
hsdR	EG10459	hsdRMS	68.91	69.31	0.994311	-0.00823093
hsdS	EG10460	hsdMS	21.31	43.64	0.499776	-1.00065
hsdS	EG10460	hsdS	21.31	43.64	0.499776	-1.00065
hsdS	EG10460	hsdRMS	21.31	43.64	0.499776	-1.00065
hslJ	EG13181	hslJ	4327.14	6251.82	0.69219	-0.53076
hslO	EG12930	hslR-hslO	265.73	269.31	0.986756	-0.0192347
hslO	EG12930	hslO	265.73	269.31	0.986756	-0.0192347
hslR	EG12929	hslR-hslO	42.26	67.3	0.633382	-0.658852
hslR	EG12929	yrfG-hslR	42.26	67.3	0.633382	-0.658852
hslU	EG11881	hslVU	108.4	192.95	0.564063	-0.826072
hslV	EG11676	hslVU	71.98	89.16	0.80945	-0.304986
hspQ	EG13724	hspQ	414	1063.44	0.389876	-1.35891
hsrA	EG11732	hsrA	160.59	203.66	0.789553	-0.340891
hsrA	EG11732	yieP-hsrA	160.59	203.66	0.789553	-0.340891
htpG	EG10461	htpG	97.39	68.54	1.41487	0.500669
htpX	EG10462	htpX	67.41	30.67	2.16009	1.11109
htrE	EG11972	ecpD-htrE	70.29	49.46	1.4128	0.49856
htrE	EG11972	htrE	70.29	49.46	1.4128	0.49856
htrL	EG11188	htrL	89.09	15.77	5.37209	2.42548
hupA	EG10466	hupA	155.56	0	156.56	7.29057
hupB	EG10467	hupB	280.01	148.65	1.87778	0.909029
hyaA	EG10468	hyaABCDEF	41.75	48.35	0.866261	-0.207126
hyaB	EG10469	hyaABCDEF	21.31	52.78	0.414838	-1.26938
hyaC	EG10470	hyaABCDEF	18	66.87	0.279947	-1.83677
hyaD	EG10471	hyaABCDEF	43.33	23.01	1.84631	0.884648
hyaE	EG10472	hyaABCDEF	10.64	50.85	0.224494	-2.15525
hyaF	EG10473	hyaABCDEF	9.9	7.88	1.22748	0.295696
hybA	EG11799	hybOABCDEFG	38.72	34.26	1.12649	0.171833
hybB	EG11800	hybOABCDEFG	25.21	28.68	0.883086	-0.179374
hybC	EG11801	hybOABCDEFG	64.8	47.63	1.35307	0.436241
hybD	EG11802	hybOABCDEFG	42.9	40.99	1.04549	0.0641751
hybE	EG11803	hybOABCDEFG	43.42	27.66	1.5499	0.632171
hybF	EG11804	hybOABCDEFG	0	19.78	0.0481232	-4.37712
hybG	EG11805	hybOABCDEFG	596.94	1222.31	0.488789	-1.03272
hybO	EG13006	hybOABCDEFG	68.31	18.13	3.62311	1.85723
hycA	EG10474	hycABCDEFGHI	45.96	102.48	0.453807	-1.13985
hycB	EG10475	hycABCDEFGHI	13.88	0	14.88	3.8953
hycC	EG10476	hycABCDEFGHI	18.6	37.02	0.515518	-0.955905
hycD	EG10477	hycABCDEFGHI	27.58	21.96	1.24477	0.315883
hycE	EG10478	hycABCDEFGHI	44.7	94.93	0.476389	-1.06979
hycF	EG10479	hycABCDEFGHI	78.21	211.75	0.372315	-1.4254
hycG	EG10480	hycABCDEFGHI	33.18	61.65	0.545571	-0.874162
hycH	EG10481	hycABCDEFGHI	51.66	0	52.66	5.71864
hycI	EG13396	hycABCDEFGHI	108.2	143.6	0.755187	-0.405095
hycI	EG13396	hycI	108.2	143.6	0.755187	-0.405095
hydN	EG11552	hydN-hypF	32.17	64.05	0.509915	-0.97167
hyfA	EG11150	hyfABCDEFGHIJR-focB	27.49	43.78	0.636222	-0.652399
hyfB	EG11282	hyfABCDEFGHIJR-focB	27.34	70.35	0.397197	-1.33207
hyfC	EG14211	hyfABCDEFGHIJR-focB	22.4	64.21	0.358841	-1.47858
hyfD	EG14212	hyfABCDEFGHIJR-focB	56.03	32.88	1.68329	0.751287
hyfE	EG14213	hyfABCDEFGHIJR-focB	45.66	93.5	0.493757	-1.01813
hyfF	EG14214	hyfABCDEFGHIJR-focB	32.23	38.5	0.841266	-0.249366
hyfG	EG14215	hyfABCDEFGHIJR-focB	89.11	72.99	1.21787	0.284357
hyfH	EG14216	hyfABCDEFGHIJR-focB	70	136.26	0.517267	-0.95102
hyfI	EG14217	hyfABCDEFGHIJR-focB	72.74	106.93	0.683221	-0.549577
hyfJ	EG14218	hyfABCDEFGHIJR-focB	10.26	16.34	0.649366	-0.622897
hyfR	EG14219	hyfABCDEFGHIJR-focB	101.27	188.15	0.540682	-0.887148
hyi	EG11584	gcl-hyi-glxR-ybbVW-allB-ybbY-glxK	5.47	8.7	0.66701	-0.584219
hypA	EG10483	hypABCDE	24.2	38.54	0.637329	-0.649889
hypA	EG10483	hypABCDE-fhlA	24.2	38.54	0.637329	-0.649889
hypB	EG10484	hypABCDE	48.65	108.46	0.45359	-1.14054
hypB	EG10484	hypBCDE	48.65	108.46	0.45359	-1.14054
hypB	EG10484	hypABCDE-fhlA	48.65	108.46	0.45359	-1.14054
hypB	EG10484	hypBCDE-fhlA	48.65	108.46	0.45359	-1.14054
hypC	EG10485	hypABCDE	31.11	49.55	0.635213	-0.654688
hypC	EG10485	hypBCDE	31.11	49.55	0.635213	-0.654688
hypC	EG10485	hypABCDE-fhlA	31.11	49.55	0.635213	-0.654688
hypC	EG10485	hypBCDE-fhlA	31.11	49.55	0.635213	-0.654688
hypD	EG10486	hypBCDE-fhlA	109.77	138.65	0.793197	-0.334248
hypD	EG10486	hypABCDE	109.77	138.65	0.793197	-0.334248
hypD	EG10486	hypBCDE	109.77	138.65	0.793197	-0.334248
hypD	EG10486	hypABCDE-fhlA	109.77	138.65	0.793197	-0.334248
hypE	EG10487	hypABCDE-fhlA	63.01	120.42	0.527178	-0.923637
hypE	EG10487	hypBCDE-fhlA	63.01	120.42	0.527178	-0.923637
hypE	EG10487	hypBCDE	63.01	120.42	0.527178	-0.923637
hypE	EG10487	hypABCDE	63.01	120.42	0.527178	-0.923637
hypF	EG11551	hydN-hypF	65.97	114.08	0.581943	-0.78105
hypF	EG11551	hypF	65.97	114.08	0.581943	-0.78105
hyuA	EG13056	hyuA	73.54	185.43	0.399828	-1.32255
iaaA	EG12407	iaaA-gsiABCD	21.98	7	2.8725	1.52231
iadA	EG12567	iadA	108.61	92.26	1.17532	0.233049
iadA	EG12567	yjiHG-iadA	108.61	92.26	1.17532	0.233049
iap	EG10488	iap	98.19	182.44	0.540722	-0.887042
ibpA	EG11534	ibpAB	10.26	32.67	0.334422	-1.58026
ibpB	EG11535	ibpB	326.68	409.91	0.79745	-0.326535
ibpB	EG11535	ibpAB	326.68	409.91	0.79745	-0.326535
icd	EG10489	icd	308.92	64.88	4.70431	2.23398
icdC	EG10009	icdC	51.48	40.99	1.24982	0.321722
iclR	EG10491	iclR	144.13	98.38	1.46035	0.546318
idi	EG13072	idi	77.36	86.24	0.898212	-0.154872
idnD	EG12541	idnDOTR	24.69	19.66	1.24347	0.314367
idnK	EG12152	idnK	97.89	155.9	0.630274	-0.665949
idnO	EG12540	idnDOTR	11.1	61.89	0.192399	-2.37782
idnR	EG12538	idnR	153.04	182.8	0.838085	-0.254832
idnR	EG12538	idnDOTR	153.04	182.8	0.838085	-0.254832
idnT	EG12539	idnDOTR	115.82	143.47	0.808611	-0.306483
ihfA	EG10440	pheMST-ihfA	410.53	112.72	3.6188	1.85551
ihfA	EG10440	ihfA	410.53	112.72	3.6188	1.85551
ihfA	EG10440	thrS-infC-rpmI-rplT-pheMST-ihfA	410.53	112.72	3.6188	1.85551
ihfB	EG10441	rpsA-ihfB	402.33	237.31	1.69246	0.759121
ihfB	EG10441	ihfB	402.33	237.31	1.69246	0.759121
ileS	EG10492	ileS-lspA-fkpB-ispH	51.26	16.81	2.93431	1.55302
ileS	EG10492	ribF-ileS-lspA-fkpB-ispH	51.26	16.81	2.93431	1.55302
ileT	EG30043	rrsA-ileT-alaT-rrlA-rrfA	330.92	0	331.92	8.37469
ileU	EG30044	rrsD-ileU-alaU-rrlD-rrfD-thrV-rrfF	496.38	175.67	2.81531	1.49329
ileV	EG30045	rrsH-ileV-alaV-rrlH-rrfH	275.77	0	276.77	8.11254
ileX	EG30046	ileX	0	266.98	0.00373162	-8.06598
ileY	EG31121	ileY	0	0	1	0
ilvA	EG10493	ilvA	274.88	376.48	0.730847	-0.452359
ilvA	EG10493	ilvEDA	274.88	376.48	0.730847	-0.452359
ilvA	EG10493	ilvLXG_1G_2MEDA	274.88	376.48	0.730847	-0.452359
ilvB	EG10494	ivbL-ilvBN	32.69	56.06	0.590431	-0.760159
ilvB	EG10494	ivbL-ilvBN-uhpABC	32.69	56.06	0.590431	-0.760159
ilvC	EG10495	ilvC	83.44	82.48	1.0115	0.016496
ilvD	EG10496	ilvEDA	16.06	25.58	0.641836	-0.639723
ilvD	EG10496	ilvLXG_1G_2MEDA	16.06	25.58	0.641836	-0.639723
ilvE	EG10497	ilvEDA	36.53	65.45	0.564786	-0.824225
ilvE	EG10497	ilvLXG_1G_2MEDA	36.53	65.45	0.564786	-0.824225
ilvG_1	EG10498	ilvLXG_1G_2MEDA	98.1	102.79	0.954813	-0.0667105
ilvG_2	EG10498	ilvLXG_1G_2MEDA	98.1	102.79	0.954813	-0.0667105
ilvH	EG10499	ilvIH	34.53	0	35.53	5.15097
ilvI	EG10500	ilvIH	24.62	74.5	0.339338	-1.55921
ilvL	EG11270	ilvLXG_1G_2MEDA	772.15	0	773.15	9.5946
ilvM	EG10501	ilvLXG_1G_2MEDA	0	25.62	0.0375657	-4.73444
ilvN	EG10502	ivbL-ilvBN	58.38	69.73	0.839531	-0.252345
ilvN	EG10502	ivbL-ilvBN-uhpABC	58.38	69.73	0.839531	-0.252345
ilvX	EG14474	ilvLXG_1G_2MEDA	0	0	1	0
ilvY	EG10503	ilvY	104.51	121.05	0.864482	-0.210093
inaA	EG11422	inaA	58.71	114.28	0.517956	-0.949098
infA	EG10504	infA	174.53	185.3	0.94219	-0.0859101
infB	EG10505	metY-yhbC-nusA-infB-rbfA-truB-rpsO-pnp	93.74	32.89	2.79551	1.48311
infB	EG10505	metY-yhbC-nusA-infB	93.74	32.89	2.79551	1.48311
infB	EG10505	rimP-nusA-infB	93.74	32.89	2.79551	1.48311
infC	EG10506	thrS-infC-rpmI-rplT-pheMST-ihfA	758.64	112.1	6.71653	2.74772
infC	EG10506	infC-rpmI-rplT	758.64	112.1	6.71653	2.74772
infC	EG10506	infC	758.64	112.1	6.71653	2.74772
infC	EG10506	thrS-infC	758.64	112.1	6.71653	2.74772
insJ	EG40010	insJ	48.81	90.7	0.543184	-0.880486
insK	EG40011	insK	109.66	63.51	1.71539	0.778539
intA	EG11783	intA	82.06	174.26	0.473924	-1.07727
intB	EG12364	intB	140.89	197.67	0.714199	-0.485601
intD	EG10507	intD	353.9	522.95	0.677355	-0.562017
intE	EG12370	ymfH-xisE-intE	195.78	251.83	0.77831	-0.361584
intF	EG13554	intF	685.07	859.31	0.797468	-0.326501
intQ	EG13188	dicB-ydfDE-insD-intD	29.34	105.13	0.285876	-1.80654
intR	EG13358	intR	27.49	54.72	0.511307	-0.96774
intR	EG13358	recET-lar-ydaCQ-intR	27.49	54.72	0.511307	-0.96774
intS	EG12413	intS	179.7	239.47	0.751445	-0.41226
intZ	EG14172	intZ	224.81	419.57	0.536914	-0.897237
iraD	EG12565	iraD	86.45	361.41	0.241301	-2.05109
iraM	EG13885	iraM	39.32	0	40.32	5.33342
iraP	EG11256	iraP	65.09	25.91	2.45596	1.29629
iscA	EG12132	iscA	65.54	0	66.54	6.05615
iscA	EG12132	iscRSUA	65.54	0	66.54	6.05615
iscR	EG13397	iscRSUA	243.17	179.81	1.35042	0.433411
iscS	EG12677	iscRSUA	62.92	77.93	0.809831	-0.304306
iscU	EG13395	iscRSUA	197.53	87.38	2.24632	1.16757
iscX	EG12311	iscX	295.8	403.79	0.73322	-0.447683
iscX	EG12311	hscBA-fdx-iscX	295.8	403.79	0.73322	-0.447683
ispA	EG10508	xseB-ispA-dxs-yajO	84.94	52.6	1.60336	0.681097
ispB	EG10017	ispB	48.06	83.5	0.580592	-0.784404
ispD	EG13110	ispDF	35.84	76.1	0.477821	-1.06546
ispE	EG11294	lolB-ispE-prs	79.75	119.08	0.672468	-0.572462
ispF	EG11816	ispF	70.78	112.72	0.631199	-0.663832
ispF	EG11816	ispDF	70.78	112.72	0.631199	-0.663832
ispG	EG10370	ispG-sroE	41.75	18.13	2.23471	1.16009
ispH	EG11081	ileS-lspA-fkpB-ispH	13.4	21.34	0.644584	-0.63356
ispH	EG11081	lsp-fkpB-ispH	13.4	21.34	0.644584	-0.63356
ispH	EG11081	ribF-ileS-lspA-fkpB-ispH	13.4	21.34	0.644584	-0.63356
ispU	EG13329	ispU	27.87	26.63	1.04488	0.0633356
isrC	EG31150	isrC	41.64	66.31	0.633487	-0.658613
istR-2	EG31167	istR-2	91	338.17	0.27125	-1.8823
ivbL	EG11275	ivbL-ilvBN	557.66	204.95	2.7126	1.43968
ivbL	EG11275	ivbL-ilvBN-uhpABC	557.66	204.95	2.7126	1.43968
ivy	EG13547	ivy	250.87	85.61	2.90809	1.54007
katE	EG10509	katE	50.69	86.71	0.589328	-0.762856
katG	EG10511	katG	103.2	55.82	1.83386	0.874885
kbaY	EG12768	agaSYBCDI	78.92	125.69	0.630831	-0.664674
kbaZ	EG12763	kbaZ-agaVWA	79.57	95.04	0.838921	-0.253393
kbl	EG10512	kbl-tdh	56.77	5.65	8.68722	3.11889
kch	EG11606	kch	142.24	242.71	0.587748	-0.766731
kdgK	EG12253	kdgK	86.76	87.27	0.994222	-0.00835958
kdgR	EG14018	kdgR	53.62	42.7	1.24989	0.321796
kdgT	EG11869	kdgT	82	96.23	0.853646	-0.22829
kdpA	EG10513	kdpFABC	10.15	12.12	0.849848	-0.234724
kdpB	EG10514	kdpFABC	31.09	29.71	1.04494	0.0634153
kdpC	EG10515	kdpFABC	29.65	11.8	2.39453	1.25974
kdpD	EG10516	kdpDE	41.12	32.75	1.248	0.319618
kdpE	EG10517	kdpE	25.06	49.88	0.512186	-0.965262
kdpE	EG10517	kdpDE	25.06	49.88	0.512186	-0.965262
kdpF	EG12126	kdpFABC	0	0	1	0
kdsA	EG10518	ychQA-kdsA	49.67	39.55	1.24957	0.32143
kdsA	EG10518	kdsA	49.67	39.55	1.24957	0.32143
kdsB	EG10519	ycaR-kdsB	164.87	208.25	0.792688	-0.335175
kdsC	EG12804	kdsC-lptCAB	52.43	71.57	0.736255	-0.441723
kdsC	EG12804	yrbG-kdsDC-lptCAB	52.43	71.57	0.736255	-0.441723
kdsD	EG12803	yrbG-kdsD	133.39	109.64	1.21466	0.280553
kdsD	EG12803	yrbG-kdsDC-lptCAB	133.39	109.64	1.21466	0.280553
kduD	EG12361	kduD	66.88	239.65	0.282069	-1.82588
kduI	EG13096	kduI	177.59	242.42	0.73367	-0.446796
kefA	EG14240	kefA	78.29	92.51	0.847931	-0.237982
kefB	EG20110	kefGB-yheV	44.68	48.69	0.9193	-0.121393
kefC	EG10521	kefFC	31.91	65.35	0.496006	-1.01157
kefF	EG11568	kefFC	16	12.74	1.23726	0.307153
kefG	EG12902	kefGB-yheV	38.26	12.19	2.9765	1.57362
kgtP	EG10522	kgtP	186.35	380.09	0.491616	-1.0244
kilR	EG12155	kilR-ydaE	19.13	60.93	0.325044	-1.62129
kptA	EG12570	kptA	53.56	60.93	0.880995	-0.182795
kup	EG11541	kup	56.81	83.23	0.686335	-0.543015
lacA	EG10524	lacYA	83.27	77.36	1.07542	0.104902
lacA	EG10524	lacZYA	83.27	77.36	1.07542	0.104902
lacI	EG10525	mhpR-lacI	34786.3	34148.4	1.01868	0.026703
lacI	EG10525	lacI	34786.3	34148.4	1.01868	0.026703
lacY	EG10526	lacYA	60.96	107.87	0.569119	-0.813197
lacY	EG10526	lacZYA	60.96	107.87	0.569119	-0.813197
lacZ	EG10527	lacZYA	7489.6	6103.62	1.22704	0.29518
lafU	EG13143	lafU	50.56	89.46	0.569976	-0.811028
lamB	EG10528	malK-lamB-malM	136.18	181.57	0.751383	-0.41238
lar	EG11900	recET-lar-ydaCQ-intR	0	104.05	0.00951928	-6.71493
ldcA	EG13898	ldcA	292.4	384.37	0.761346	-0.393375
ldcC	EG13219	ldcC	67.41	97.88	0.691849	-0.531471
ldhA	EG13186	ldhA	94.37	143.47	0.660137	-0.599162
ldrA	EG14403	ldrA	1572.9	2317.12	0.678955	-0.558611
ldrB	EG14404	ldrB	432.55	626.25	0.691192	-0.532842
ldrC	EG14405	ldrC	1179.67	3005.99	0.392642	-1.34871
ldrD	EG14406	ldrD	314.58	563.62	0.558925	-0.839275
lepA	EG10529	lepAB	37.75	15.03	2.41734	1.27342
lepB	EG10530	lepAB	52.27	48.56	1.07486	0.104147
lepB	EG10530	lepB	52.27	48.56	1.07486	0.104147
leuA	EG11226	leuLABCD	83.75	154.89	0.543653	-0.879243
leuB	EG11577	leuLABCD	27.22	61.94	0.448364	-1.15726
leuC	EG11576	leuLABCD	15.16	62.76	0.25345	-1.98022
leuD	EG11575	leuD	161.18	267.86	0.603214	-0.729259
leuD	EG11575	leuLABCD	161.18	267.86	0.603214	-0.729259
leuE	EG13505	leuE	19.94	42.34	0.483156	-1.04944
leuL	EG11280	leuLABCD	0	0	1	0
leuO	EG10531	leuO	152.8	121.67	1.25377	0.326273
leuP	EG30047	leuQPV	5223.11	77.74	66.3463	6.05194
leuQ	EG30048	leuQPV	3905.13	0	3906.13	11.9315
leuS	EG10532	leuS-lptE-holA-nadD-cobC	46.04	68.08	0.68095	-0.55438
leuT	EG30049	argX-hisR-leuT-proM	3953.94	77.74	50.2278	5.65042
leuU	EG30050	leuU	488.14	77.74	6.21209	2.63508
leuU	EG30050	secG-leuU	488.14	77.74	6.21209	2.63508
leuV	EG30051	leuQPV	4783.78	77.74	60.7668	5.92521
leuV	EG30051	leuV	4783.78	77.74	60.7668	5.92521
leuW	EG30052	metT-leuW-glnUW-metU-glnVX	849.37	0	850.37	9.73195
leuX	EG30053	leuX	49.96	79.57	0.632493	-0.660877
leuZ	EG30054	cysT-leuZ	244.07	0	245.07	7.93705
leuZ	EG30054	glyW-cysT-leuZ	244.07	0	245.07	7.93705
lexA	EG10533	lexA-dinF	90.65	11.11	7.56813	2.91994
lfhA	EG13144	lfhA	96.69	130.29	0.744078	-0.426474
lgt	EG12128	lgt-thyA	43.63	46.33	0.942954	-0.0847411
lhgO	EG12387	csiD-ygaF-gabDTP	16.73	31.98	0.537599	-0.895399
lhr	EG11548	rnt-lhr	64.39	70.32	0.916854	-0.125237
lhr	EG11548	lhr	64.39	70.32	0.916854	-0.125237
ligA	EG10534	ligA-ypeB	35.81	33.55	1.06541	0.0914121
ligB	EG11334	ligB	47.94	128.6	0.377623	-1.40498
ligT	EG12330	ligT	471.87	585.91	0.805694	-0.311696
lipA	EG11306	lipA	105.51	196.04	0.54055	-0.8875
lipB	EG11591	ybeD-lipB	52.92	63.21	0.839745	-0.251978
lipB	EG11591	lipB	52.92	63.21	0.839745	-0.251978
lit	EG10535	lit	935.82	1626.56	0.575598	-0.796867
livF	EG10536	livKHMGF	71.38	56.84	1.25138	0.323523
livG	EG10537	livKHMGF	11.06	44.03	0.267821	-1.90066
livH	EG10538	livKHMGF	9.16	7.3	1.2241	0.291717
livJ	EG10539	livJ	107.71	196.04	0.551715	-0.858004
livK	EG10540	livKHMGF	61.22	54.84	1.11426	0.156079
livM	EG10541	livKHMGF	23.26	37.05	0.637582	-0.649317
lldD	EG11963	lldPRD	60.62	79.5	0.765466	-0.38559
lldP	EG11961	lldPRD	33.34	32.67	1.0199	0.0284264
lldR	EG11962	lldPRD	98.38	139.27	0.708491	-0.497179
lnt	EG10168	ybeZYX-lnt	670.55	1015.18	0.660857	-0.597589
lnt	EG10168	lnt	670.55	1015.18	0.660857	-0.597589
lnt	EG10168	ybeX-lnt	670.55	1015.18	0.660857	-0.597589
lolA	EG12684	lolA-rarA	152.66	187.87	0.813576	-0.297652
lolB	EG11293	lolB-ispE-prs	68.06	108.39	0.631319	-0.663559
lolC	EG13439	lolCDE	21.23	11.27	1.81174	0.857373
lolD	EG13440	lolCDE	0	0	1	0
lolE	EG13441	lolCDE	30.7	70.62	0.442614	-1.17588
lomR_2	EG14315	lomR_2-stfR-tfaR	40.45	193.24	0.213396	-2.2284
lon	EG10542	lon	61.31	28.72	2.09657	1.06803
lon	EG10542	clpX-lon	61.31	28.72	2.09657	1.06803
lpcA	EG13146	lpcA	58.68	46.73	1.25037	0.322351
lpd	EG10543	lpdA	190.73	80.69	2.34704	1.23084
lpd	EG10543	pdhR-aceEF-lpdA	190.73	80.69	2.34704	1.23084
lplA	EG11796	lplA	116.92	259.37	0.452894	-1.14275
lplA	EG11796	ytjB-lplA	116.92	259.37	0.452894	-1.14275
lplT	EG12455	lplT	120.93	334.21	0.363742	-1.45901
lplT	EG12455	aas-lplT	120.93	334.21	0.363742	-1.45901
lpoA	EG12778	yraM	116.75	146.09	0.80053	-0.320972
lpoB	EG13431	hinT-ycfL-lpoB-thiK-nagZ-ycfP	132.3	126.42	1.04615	0.0650851
lpp	EG10544	lpp	22094.2	1455.43	15.1708	3.92323
lptA	EG12618	lptAB	182.66	206.06	0.886989	-0.173011
lptA	EG12618	kdsC-lptCAB	182.66	206.06	0.886989	-0.173011
lptA	EG12618	yrbG-kdsDC-lptCAB	182.66	206.06	0.886989	-0.173011
lptB	EG11680	lptB-rpoN-hpf-ptsN-yhbJ	204.74	316.75	0.64749	-0.62707
lptB	EG11680	kdsC-lptCAB	204.74	316.75	0.64749	-0.62707
lptB	EG11680	lptAB	204.74	316.75	0.64749	-0.62707
lptB	EG11680	yrbG-kdsDC-lptCAB	204.74	316.75	0.64749	-0.62707
lptC	EG12806	kdsC-lptCAB	132.71	187.87	0.707947	-0.498286
lptC	EG12806	yrbG-kdsDC-lptCAB	132.71	187.87	0.707947	-0.498286
lptD	EG11569	imp	110	195.29	0.56549	-0.822427
lptD	EG11569	imp-surA-pdxA	110	195.29	0.56549	-0.822427
lptE	EG10855	leuS-lptE-holA-nadD-cobC	94.86	46.48	2.01896	1.01361
lptF	EG12535	lptFG	77.14	122.86	0.630874	-0.664577
lptG	EG12536	lptFG	109.8	87.43	1.25297	0.32535
lpxA	EG10545	bamA-hlpA-lpxD-fabZ-lpxAB-rnhB-dnaE	32.3	34.29	0.94361	-0.0837373
lpxA	EG10545	hlpA-lpxD-fabZ-lpxA	32.3	34.29	0.94361	-0.0837373
lpxB	EG10546	bamA-hlpA-lpxD-fabZ-lpxAB-rnhB-dnaE	18.48	94.18	0.204665	-2.28866
lpxC	EG10265	mraZW-ftsLI-murEF-mraY-murD-ftsW-murGC-ddlB-ftsQAZ-lpxC	282.2	110.51	2.53968	1.34465
lpxC	EG10265	mraW-ftsLI-murEF-mraY-murD-ftsW-murGC-ddlB-ftsQAZ-lpxC	282.2	110.51	2.53968	1.34465
lpxC	EG10265	ftsLI-murEF-mraY-murD-ftsW-murGC-ddlB-ftsQAZ-lpxC	282.2	110.51	2.53968	1.34465
lpxC	EG10265	lpxC	282.2	110.51	2.53968	1.34465
lpxD	EG10316	bamA-hlpA-lpxD-fabZ-lpxAB-rnhB-dnaE	124.18	118.66	1.04613	0.0650631
lpxD	EG10316	lpxD	124.18	118.66	1.04613	0.0650631
lpxD	EG10316	hlpA-lpxD-fabZ-lpxA	124.18	118.66	1.04613	0.0650631
lpxH	EG12666	ppiB-lpxH	29.37	28.06	1.04508	0.0636123
lpxK	EG11409	ycaI-msbA-lpxK-ycaQ	12.91	13.71	0.945615	-0.0806748
lpxL	EG10464	lpxL	64.56	110.15	0.589834	-0.76162
lpxM	EG10614	lpxM	61.17	76.54	0.80178	-0.318722
lpxP	EG12901	lpxP	147.56	183.59	0.804811	-0.313279
lpxT	EG14075	yeiR-lpxT	47.58	123.14	0.391332	-1.35353
lrhA	EG12123	lrhA	144.73	57.62	2.48601	1.31383
lrp	EG10547	lrp	77.22	54.65	1.40557	0.491156
lspA	EG10548	lsp-fkpB-ispH	68.64	109.31	0.631312	-0.663575
lspA	EG10548	ribF-ileS-lspA-fkpB-ispH	68.64	109.31	0.631312	-0.663575
lspA	EG10548	ileS-lspA-fkpB-ispH	68.64	109.31	0.631312	-0.663575
lsrA	EG13806	lsrACDBFG-tam	27.65	52.84	0.532132	-0.910143
lsrB	EG13809	lsrACDBFG-tam	53.97	46.28	1.16265	0.217415
lsrC	EG13807	lsrACDBFG-tam	24.76	26.29	0.943935	-0.0832398
lsrD	EG13808	lsrACDBFG-tam	21.38	61.3	0.35923	-1.47702
lsrF	EG13810	lsrACDBFG-tam	24.24	38.6	0.637374	-0.649788
lsrG	EG13811	lsrACDBFG-tam	29.19	23.24	1.24546	0.316681
lsrK	EG13804	lsrK	42.65	63.69	0.674757	-0.567561
lsrK	EG13804	lsrRK	42.65	63.69	0.674757	-0.567561
lsrR	EG13805	lsrRK	102.39	56.72	1.79123	0.840953
ltaE	EG13690	ltaE-ybjT	33.91	20.25	1.64282	0.716178
ltaE	EG13690	poxB-ltaE-ybjT	33.91	20.25	1.64282	0.716178
luxS	EG12712	luxS	181.07	65.54	2.73625	1.4522
lysA	EG10549	lysA	184.94	230.27	0.803995	-0.314741
lysC	EG10550	lysC	31.46	45.09	0.704274	-0.505791
lysP	EG11337	lysP	66.45	55.21	1.19996	0.262992
lysQ	EG31122	lysQ	0	88.99	0.0111123	-6.49169
lysR	EG10551	lysR	172.41	440.78	0.392526	-1.34914
lysS	EG10552	prfB-lysS	344.11	708.43	0.486461	-1.0396
lysT	EG30055	lysT-valT-lysW	502.91	88.99	5.59962	2.48533
lysU	EG10553	lysU	128.69	138.12	0.932217	-0.101263
lysV	EG30056	valUXY-lysV	0	0	1	0
lysW	EG30057	lysT-valT-lysW	279.4	0	280.4	8.13134
lysY	EG31123	valZ-lysY	55.88	88.99	0.63207	-0.661843
lysZ	EG31124	lysZ	55.88	88.99	0.63207	-0.661843
lyxK	EG12284	yiaKLMNO-lyx-sgbHUE	17.02	13.55	1.23849	0.30858
maa	EG14239	maa	146.18	159.28	0.918268	-0.123013
macA	EG13694	macAB	26.64	24.24	1.09509	0.131046
macB	EG13695	macB	200.67	211.9	0.947252	-0.0781794
macB	EG13695	macAB	200.67	211.9	0.947252	-0.0781794
maeA	EG10948	maeA	42.52	51.78	0.824555	-0.278313
maeB	EG14193	maeB	54.02	50.43	1.0698	0.097346
mak	EG11288	mak	51.39	22.32	2.24657	1.16772
malE	EG10554	malEFG	39.22	22.72	1.69562	0.761809
malF	EG10555	malEFG	60.47	65.66	0.922142	-0.116939
malG	EG10556	malEFG	200.19	204.95	0.976888	-0.0337355
malI	EG10557	malI	33.02	39.44	0.841246	-0.2494
malK	EG10558	malK-lamB-malM	19.03	36.36	0.536135	-0.899332
malM	EG10559	malK-lamB-malM	484.17	580.15	0.834845	-0.26042
malP	EG10560	malPQ	49.67	53.68	0.926664	-0.109881
malQ	EG10561	malPQ	30.55	32.44	0.943481	-0.0839348
malQ	EG10561	malQ	30.55	32.44	0.943481	-0.0839348
malS	EG11316	malS	66.91	139.87	0.482076	-1.05267
malT	EG10562	malT	108.29	119.97	0.903447	-0.146488
malX	EG10563	malXY	114.63	314.19	0.366858	-1.44671
malY	EG10564	malXY	39.83	109.55	0.369335	-1.437
malZ	EG10565	malZ	114.65	152.78	0.752048	-0.411103
manA	EG10566	manA	133.62	166.79	0.802312	-0.317764
manX	EG10567	manXYZ	148.55	180.92	0.822065	-0.282676
manY	EG10568	manXYZ	137.85	244.87	0.564729	-0.824368
manZ	EG10569	manXYZ	149.54	198.46	0.754738	-0.405953
map	EG10570	map-glnD-dapD	96.15	76.57	1.25242	0.324715
marA	EG11434	marRAB	309.66	176.13	1.75385	0.810528
marB	EG11599	marRAB	601.15	988.27	0.608681	-0.716241
marC	EG11637	marC	25.51	101.55	0.258508	-1.95172
marR	EG11435	marRAB	58.58	15.55	3.6	1.848
matA	EG14324	matA	21.56	22.89	0.944328	-0.0826398
matB	EG13565	matB	353.9	483.11	0.733098	-0.447922
matC	EG13564	matC-yagXWV	25.39	20.22	1.24364	0.314567
matP	EG12855	matP	28.12	59.72	0.479578	-1.06016
mazG	EG10572	mazG	58.98	34.16	1.70592	0.770546
mazG	EG10572	mazEFG	58.98	34.16	1.70592	0.770546
mcbA	EG13318	mcbA	130.17	103.65	1.25342	0.325865
mcbR	EG13773	mcbR	57.39	101.55	0.569381	-0.812534
mcrA	EG10573	mcrA	15.28	8.11	1.78705	0.837578
mcrB	EG10574	mcrBC	70.78	117.63	0.605075	-0.724815
mcrC	EG10575	mcrBC	12.17	19.38	0.646222	-0.629899
mcrC	EG10575	mcrC	12.17	19.38	0.646222	-0.629899
mdaB	EG12656	mdaB	72.97	197.56	0.372532	-1.42456
mdh	EG10576	mdh	253.27	57.62	4.3376	2.1169
mdlA	EG11622	mdlAB	19.16	30.52	0.639594	-0.644772
mdlB	EG14374	mdlAB	23.83	30.36	0.791773	-0.336841
mdoB	EG12591	mdoB	51.88	82.63	0.632309	-0.661298
mdoC	EG13876	mdoC	212.71	344.6	0.618374	-0.693449
mdoD	EG12859	mdoD	35.9	53.09	0.682196	-0.551741
mdoG	EG11885	mdoGH	35.94	57.24	0.634272	-0.656827
mdoH	EG11886	mdoGH	80.13	71.78	1.11473	0.156693
mdtA	EG14056	mdtABCD-baeSR	95.28	124.65	0.766255	-0.384103
mdtB	EG14057	mdtABCD-baeSR	54.39	123.44	0.445114	-1.16775
mdtC	EG14058	mdtABCD-baeSR	15.18	37.36	0.421794	-1.24539
mdtD	EG12136	mdtABCD-baeSR	53.99	76.42	0.710282	-0.493537
mdtE	EG12240	gadE-mdtEF	150.36	128.49	1.16889	0.225143
mdtE	EG12240	mdtEF	150.36	128.49	1.16889	0.225143
mdtF	EG12241	gadE-mdtEF	173.2	167.24	1.03543	0.0502238
mdtF	EG12241	mdtEF	173.2	167.24	1.03543	0.0502238
mdtG	EG11343	mdtG	44.99	88.2	0.515583	-0.955723
mdtH	EG13878	mdtH	21.08	16.78	1.24184	0.312485
mdtI	EG13926	mdtJI	772.15	1106.75	0.697946	-0.518812
mdtJ	EG13927	mdtJI	11.6	36.96	0.331928	-1.59106
mdtK	EG12400	mdtK	367.81	477.48	0.770795	-0.375581
mdtL	EG11720	mdtL	57.78	115.03	0.506593	-0.981101
mdtM	EG12576	mdtM-yjiN	48.22	71.31	0.68068	-0.55495
mdtQ	EG12020	mdtQ	23.66	23.55	1.00448	0.00644981
melA	EG10577	melAB	97.09	99.76	0.973501	-0.0387451
melB	EG10578	melAB	182.18	309.16	0.590598	-0.759751
melR	EG11230	melR	172.86	349.71	0.495737	-1.01235
menA	EG11880	menA-rraA	45.81	36.48	1.24893	0.320696
menB	EG11368	menD-yfbB-menBCE	29.7	7.88	3.45721	1.78961
menB	EG11368	menBCE	29.7	7.88	3.45721	1.78961
menB	EG11368	menFD-yfbB-menBCE	29.7	7.88	3.45721	1.78961
menC	EG11532	menD-yfbB-menBCE	22.05	7.02	2.87406	1.52309
menC	EG11532	menBCE	22.05	7.02	2.87406	1.52309
menC	EG11532	menFD-yfbB-menBCE	22.05	7.02	2.87406	1.52309
menD	EG10579	menD-yfbB-menBCE	20.33	28.33	0.727242	-0.459493
menD	EG10579	menFD-yfbB-menBCE	20.33	28.33	0.727242	-0.459493
menE	EG12437	menD-yfbB-menBCE	84.56	89.78	0.942498	-0.085438
menE	EG12437	menBCE	84.56	89.78	0.942498	-0.085438
menE	EG12437	menFD-yfbB-menBCE	84.56	89.78	0.942498	-0.085438
menF	EG12362	menFD-yfbB-menBCE	98.31	151.34	0.651897	-0.617284
menH	EG12438	menFD-yfbB-menBCE	39.17	44.56	0.881694	-0.181649
menH	EG12438	menD-yfbB-menBCE	39.17	44.56	0.881694	-0.181649
mepA	EG10580	prmB-aroC-mepA-yfcAML	72.07	40.99	1.74018	0.799233
metA	EG10581	metA	246.59	399.99	0.617447	-0.695613
metB	EG10582	metBL	25.61	34.95	0.740195	-0.434023
metC	EG10583	metC	71.5	159.41	0.451967	-1.14571
metE	EG10584	metE	105.14	185.38	0.569482	-0.812279
metF	EG10585	metF	104.86	356.77	0.295888	-1.75687
metG	EG10586	metG	58.46	56.53	1.03355	0.047605
metH	EG10587	metH	42.65	58.75	0.730544	-0.452957
metI	EG11737	metNIQ	12.99	0	13.99	3.80632
metJ	EG10588	metJ	173.61	42.54	4.01034	2.00372
metK	EG10589	metK	73.54	29.28	2.46169	1.29965
metL	EG10590	metBL	31.42	16.68	1.83371	0.874766
metN	EG11621	metNIQ	20.58	58.98	0.359787	-1.47479
metQ	EG11504	metNIQ	67.66	140.91	0.483828	-1.04743
metR	EG10591	metR	124.64	120.52	1.0339	0.0481021
metT	EG30058	metT-leuW-glnUW-metU-glnVX	2316.45	2108.1	1.09879	0.135911
metU	EG30059	glnW-metU-glnVX	1433.99	263.51	5.42509	2.43965
metU	EG30059	metT-leuW-glnUW-metU-glnVX	1433.99	263.51	5.42509	2.43965
metV	EG30060	metZWV	7335.43	263.51	27.7359	4.79368
metW	EG31117	metZWV	7776.65	439.19	17.6688	4.14314
metY	EG30061	metY-yhbC-nusA-infB	11858	263.51	44.8339	5.48652
metY	EG30061	metY	11858	263.51	44.8339	5.48652
metY	EG30061	metY-yhbC-nusA-infB-rbfA-truB-rpsO-pnp	11858	263.51	44.8339	5.48652
metZ	EG30062	metZWV	7390.58	263.51	27.9444	4.80449
mfd	EG11619	mfd	34.5	33.36	1.03318	0.047089
mglA	EG10592	mglBAC	53.05	106.72	0.501764	-0.99492
mglA	EG10592	mglAC	53.05	106.72	0.501764	-0.99492
mglB	EG10593	mglBAC	72.27	74.47	0.970849	-0.0426807
mglC	EG10594	mglBAC	117.62	200.7	0.588101	-0.765864
mglC	EG10594	mglAC	117.62	200.7	0.588101	-0.765864
mglC	EG10594	mglC	117.62	200.7	0.588101	-0.765864
mgrB	EG14383	mgrB	560.35	422.72	1.32481	0.405789
mgrR	EG31184	mgrR	15123.9	966.21	15.6377	3.96695
mgsA	EG12307	mgsA	573.65	913.58	0.628321	-0.670426
mgtA	EG12525	mgtA	92.9	157.99	0.590603	-0.759739
mgtL	EG14498	mgtA	235.93	0	236.93	7.88832
mhpA	EG20273	mhpABCDFE	15.3	16.25	0.944928	-0.0817244
mhpB	EG20274	mhpABCDFE	17.98	42.94	0.431953	-1.21105
mhpC	EG20275	mhpABCDFE	52.96	53.68	0.986832	-0.0191229
mhpD	EG14274	mhpABCDFE	20.97	33.4	0.638663	-0.646874
mhpE	EG13292	mhpABCDFE	12.56	20.01	0.645407	-0.631719
mhpF	EG13625	mhpABCDFE	22.33	35.56	0.638129	-0.64808
mhpR	EG20276	mhpR-lacI	35.64	72.99	0.495202	-1.01391
mhpT	EG13293	mhpT	21.02	33.48	0.638631	-0.646945
miaA	EG10595	mutL-miaA-hfq-hflXKC	129.5	64.01	2.00738	1.00532
miaA	EG10595	yjeE-amiB-mutL-miaA-hfq-hflXKC	129.5	64.01	2.00738	1.00532
miaA	EG10595	miaA-hfq-hflXKC	129.5	64.01	2.00738	1.00532
miaA	EG10595	yjeFE-amiB-mutL-miaA-hfq-hflXKC	129.5	64.01	2.00738	1.00532
miaB	EG13657	miaB	74.51	99.67	0.750075	-0.414894
micA	EG31156	micA	31197.8	48384.9	0.644792	-0.633094
micC	EG31144	micC	350.66	434.35	0.807764	-0.307994
micF	EG30063	micF	639.31	509.08	1.25531	0.328047
minC	EG10596	minCDE	36.61	58.31	0.634126	-0.657159
minD	EG10597	minCDE	99.25	33.28	2.92445	1.54816
minE	EG10598	minCDE	127.25	101.33	1.2533	0.32573
minE	EG10598	minE	127.25	101.33	1.2533	0.32573
mioC	EG11199	asnC-mioC	392.16	533.16	0.736034	-0.442155
mioC	EG11199	mioC	392.16	533.16	0.736034	-0.442155
mioC	EG11199	asnC-mioC-mnmG	392.16	533.16	0.736034	-0.442155
mipA	EG13492	mipA	125.07	226.35	0.554519	-0.85069
mlaA	EG14276	mlaA	28.09	8.95	2.92362	1.54775
mlaB	EG12797	mlaFEDCB	14.44	23.01	0.643065	-0.636963
mlaC	EG12798	mlaFEDCB	80.13	63.81	1.25181	0.324019
mlaD	EG12799	mlaFEDCB	23.08	49.01	0.481504	-1.05438
mlaE	EG12800	mlaFEDCB	0	0	1	0
mlaF	EG12801	mlaFEDCB	20.97	41.75	0.513918	-0.96039
mliC	EG11488	mliC	90.08	81.98	1.09761	0.134371
mlrA	EG12008	mlrA	313.29	498.94	0.628655	-0.669659
mltA	EG13085	mltA	54.15	73.92	0.736119	-0.44199
mltB	EG12699	mltB	11.73	31.14	0.39608	-1.33614
mltC	EG12986	mutY-yggX-mltC-nupG	58.98	131.51	0.452645	-1.14355
mltC	EG12986	yggX-mltC	58.98	131.51	0.452645	-1.14355
mltC	EG12986	yggX-mltC-nupG	58.98	131.51	0.452645	-1.14355
mltC	EG12986	mutY-yggX-mltC	58.98	131.51	0.452645	-1.14355
mltD	EG10246	mltD	175	214	0.818605	-0.288761
mltF	EG11373	mltF	111.83	308.42	0.36465	-1.45542
mmuM	EG13343	mmuPM	59.17	57.99	1.02	0.0285739
mmuP	EG13342	mmuPM	15.12	14.45	1.04337	0.0612449
mngA	EG13235	mngAB	15.04	17.11	0.885698	-0.175112
mngB	EG13236	mngAB	88.68	128.39	0.693098	-0.528868
mngR	EG11109	mngR	41.12	130.97	0.319163	-1.64763
mnmA	EG11344	mnmA	34.53	36.66	0.943441	-0.0839954
mnmC	EG14114	trmC	80.41	155.02	0.521792	-0.938453
mnmE	EG10997	mnmE	52.89	133.78	0.399837	-1.32252
mnmG	EG10375	mnmG-rsmG	67.41	135.99	0.49938	-1.00179
mnmG	EG10375	asnC-mioC-mnmG	67.41	135.99	0.49938	-1.00179
[truncated: 3,120 more rows]

## Sheet: All CsiR Binding
Position
Start	Stop	Max_Pos	Coverage	Type
4248620	4250513	4249378	73.1314	genic
1776348	1776778	1776573	49.608	genic
1776358	1776910	1776573	48.3486	genic
2746393	2746796	2746638	47.4057	genic
2453611	2454283	2454000	45.5257	intergenic
2498808	2499191	2498974	44.8686	genic
2786446	2787082	2786890	36.9029	intergenic
3223636	3223991	3223817	32.5657	genic
2902453	2902926	2902749	31.9657	intergenic
1776399	1776806	1776573	27.0613	genic
3661812	3662932	3662685	24.6935	intergenic
3661757	3663077	3662685	24.4969	intergenic
2385567	2388112	2386855	24.1029	genic
3661728	3663007	3662685	23.7714	intergenic
1744677	1745568	1745319	23.3518	genic
2622782	2623154	2623009	22.0629	genic
2622771	2623150	2623009	21.5427	genic
121694	122104	121906	21.3314	intergenic
3797481	3798029	3797689	20.1457	genic
1623523	1623820	1623692	19.3257	genic
4527791	4528085	4527914	19.1371	genic
3795183	3798445	3797689	17.4114	genic
3875488	3875861	3875674	16.76	intergenic
4274618	4274937	4274815	16.2171	genic
4000483	4001463	4001262	15.7429	intergenic
1119877	1120593	1120353	15.6857	intergenic
1481579	1481875	1481725	15.6171	genic
1604972	1605467	1605292	14.7143	genic
666833	667343	667202	14.6229	genic
1744775	1745513	1745319	13.9829	genic
2489984	2490517	2490338	13.6686	genic
3358688	3359261	3358941	13.1829	intergenic
1005793	1006077	1005890	13.1771	genic
3622255	3622675	3622552	13.0971	genic
998325	998811	998681	12.8114	genic
1289175	1289526	1289358	12.4171	genic
154747	155581	155021	12.0514	genic
581451	581848	581649	11.96	genic
1254688	1256015	1255282	11.7143	intergenic
3360889	3361262	3361119	11.2971	genic
2110757	2111133	2110925	11.2857	genic
3663436	3664241	3663762	10.7886	genic
2271056	2271340	2271182	10.5657	genic
1863579	1863868	1863730	10.5429	intergenic
874542	875738	875328	10.44	genic
2039679	2040085	2039909	10.2629	genic
1304714	1305097	1304868	10.2171	genic
4040283	4040701	4040566	10.12	genic
1371954	1372406	1372194	9.9714	genic
3991305	3991588	3991421	9.7429	genic
2873610	2873874	2873758	9.3714	genic
2796777	2797269	2797102	9.2514	intergenic
1746154	1746585	1746330	9.1709	genic
490205	490528	490403	9.0857	genic
1002036	1002391	1002250	8.8343	genic
1222461	1222785	1222557	8.7638	genic
4600992	4601586	4601377	8.68	intergenic
2362996	2363300	2363094	8.6286	genic
156815	157435	157117	8.5943	intergenic
4311300	4311638	4311501	8.5429	genic
3204399	3204765	3204662	8.4286	genic
2781828	2782961	2782224	8.3543	genic
2236655	2237256	2236830	8.3371	genic
1970173	1970458	1970321	8.2629	genic
1230976	1231323	1231125	8.2571	genic
4171463	4171826	4171607	8.2229	genic
1629258	1629608	1629426	8.2114	genic
1840278	1840639	1840440	8.08	genic
1431981	1432835	1432603	8.0743	intergenic
1304725	1305003	1304868	7.9693	genic
1222357	1222719	1222557	7.9314	genic
1581038	1582214	1581558	7.8743	genic
1564296	1564763	1564559	7.8	genic
3429903	3430475	3430204	7.6171	genic
4201239	4201493	4201384	7.6114	genic
4505796	4506199	4505992	7.5829	intergenic
1467841	1468221	1468084	7.4	intergenic
2780801	2781188	2781008	7.3714	intergenic
209775	210072	209949	7.3429	genic
270285	270675	270467	7.3371	genic
2940064	2940601	2940361	7.1943	genic
97009	97233	97136	7.1829	genic
2989990	2992792	2991328	7.1771	genic
1970169	1970463	1970321	7.0553	genic
2447688	2448045	2447860	6.9886	genic
735395	736265	735785	6.6286	genic
4422617	4422910	4422782	6.5829	genic
3652566	3653554	3653117	6.4743	genic
3362712	3363119	3362884	6.4514	genic
2882434	2882794	2882586	6.44	genic
1266894	1267424	1267235	6.4057	genic
1265683	1265920	1265792	6.2857	genic
4358658	4359276	4359070	6.2286	genic
1480171	1480423	1480295	6.2229	genic
1630538	1631259	1630807	6.2057	intergenic
2209923	2210285	2210154	6.0686	genic
1097400	1097736	1097557	6.0229	genic
4492632	4492929	4492779	5.9886	genic
640087	640321	640172	5.96	genic
1244240	1244725	1244506	5.92	genic
1216091	1216685	1216488	5.8914	intergenic
3516408	3516668	3516537	5.6286	intergenic
3932244	3932585	3932430	5.6057	genic
4359572	4360354	4360023	5.5886	intergenic
1026996	1027265	1027171	5.5486	genic
4308358	4308763	4308533	5.52	genic
2190197	2191025	2190601	5.4914	genic
1240604	1240837	1240687	5.4743	genic
2382489	2382802	2382668	5.4571	genic
1271180	1271552	1271361	5.36	genic
2494861	2495123	2494982	5.36	genic
2739674	2740028	2739879	5.2571	intergenic
2488498	2488742	2488614	5.0343	genic
4389477	4389699	4389621	5.0229	intergenic
1392767	1393220	1393007	4.9829	genic
522085	522426	522237	4.9429	intergenic
3837834	3838607	3838287	4.8114	genic
4059101	4059485	4059288	4.8057	genic
1160826	1161284	1160988	4.7886	intergenic
1388740	1389018	1388902	4.7657	genic
4471692	4471930	4471822	4.7657	genic
3415303	3415530	3415393	4.7086	genic
2316394	2316658	2316533	4.6057	genic
1494695	1494971	1494831	4.56	intergenic
2347729	2348043	2347906	4.5086	genic
4504918	4505176	4505079	4.44	genic
553617	554053	553885	4.4229	genic
1084321	1084793	1084409	4.3314	genic
1746170	1746461	1746330	4.2971	genic
2348383	2348631	2348500	4.2286	genic
1005853	1006022	1005890	4.0368	genic
1903115	1903366	1903280	3.9886	genic
53445	53649	53540	3.9543	genic
3167169	3167386	3167234	3.8571	genic
3645390	3645628	3645540	3.8514	genic
2740116	2740472	2740339	3.8457	genic
4099553	4099796	4099687	3.7886	intergenic
2852748	2852946	2852850	3.7771	genic
2834069	2834228	2834118	3.7371	genic
2463548	2463783	2463708	3.6914	genic
1226030	1226464	1226238	3.6114	intergenic
2160768	2160976	2160863	3.4743	genic
2641516	2641725	2641616	3.4457	genic
2410345	2410545	2410409	3.44	genic
3152783	3153003	3152856	3.36	genic
445081	445380	445229	3.3429	genic
1498350	1498541	1498427	3.1486	genic
1170918	1171099	1170986	2.8229	genic
