# Supplementary material for: Coordinated regulation of acid resistance in Escherichia coli
Source: BMC Syst Biol. 2017 Jan 6;11:1. doi: 10.1186/s12918-016-0376-y (PMC5217608; doi:10.1186/s12918-016-0376-y)
Supplement: Additional file 4: — Peaks called for NtrC. (XLSX 11.1 kb) [file 12918_2016_376_MOESM4_ESM.xlsx]

## Sheet: All NtrC Binding
Position
Start	Stop	Max_Pos	Coverage	Type
4055712	4056737	4056178	1640.63	intergenic
688114	688705	688429	781.209	intergenic
847024	848405	847400	638.419	intergenic
1863350	1864078	1863749	495.035	intergenic
2424638	2425325	2425045	438.419	genic
2912121	2913109	2912471	420.058	genic
2425776	2426384	2426105	82.5814	genic
470935	471963	471706	69.9186	intergenic
4054137	4054635	4054385	61.7442	intergenic
893859	894438	894191	46.1395	intergenic
3416641	3417137	3416958	42.8256	intergenic
1905185	1906632	1906218	37.5349	intergenic
3217077	3217585	3217292	36.5581	intergenic
1829950	1830581	1830313	31.9884	intergenic
699893	700434	700158	25.8605	genic
2059885	2060321	2060143	24.9884	intergenic
1271731	1272262	1271994	24.814	genic
1250007	1250409	1250176	16.9419	intergenic
1561022	1561444	1561224	15.2093	intergenic
1073176	1073573	1073395	11.6628	intergenic
2511434	2511883	2511600	10.7558	genic
1147172	1147580	1147306	10.1047	genic
4140559	4141106	4140926	9.814	genic
3565432	3565874	3565650	8.5581	genic
4350226	4350652	4350448	8.4651	intergenic
4078420	4078852	4078664	8.2907	genic
986245	986580	986439	7.7326	intergenic
2075030	2075421	2075280	7.3023	genic
2558057	2558421	2558252	7.2326	intergenic
3288862	3289242	3289065	7.1163	genic
2664779	2665171	2664985	6.5581	genic
718712	719151	718998	5.907	genic
3664032	3665731	3665485	5.5116	genic
3185756	3186110	3185949	5.4419	intergenic
708065	708399	708227	5.0116	genic
3808669	3809302	3809131	4.9651	genic
3445985	3446333	3446201	4.9186	intergenic
285130	285465	285240	4.8837	genic
1112738	1113048	1112905	4.7791	genic
2910500	2910797	2910655	4.7209	genic
3237771	3238098	3238004	4.7093	genic
2212671	2212975	2212814	4.4767	intergenic
433555	434307	433748	4.4767	genic
1359210	1359612	1359449	4.1395	genic
2086144	2086515	2086266	4.0698	genic
4260646	4260948	4260788	4.0465	intergenic
1432752	1433025	1432861	3.8256	intergenic
2347935	2348245	2348072	3.6977	genic
2503888	2504216	2504093	3.6047	genic
1000352	1000680	1000574	3.5698	genic
3125776	3126129	3125917	3.5465	genic
1888427	1888652	1888548	3.2907	genic
1650611	1650840	1650702	3.2907	genic
657478	657708	657603	3.2442	genic
186525	186799	186691	3.2442	genic
3690279	3690552	3690361	3.2326	genic
2249432	2249682	2249469	3.2326	genic
2122686	2122973	2122845	3.2093	genic
635526	635764	635665	3.2093	genic
1757799	1758119	1757899	3.1744	genic
633196	633414	633263	3.0116	genic
749334	749543	749398	2.7791	genic
