# Supplementary material for: Coordinated regulation of acid resistance in Escherichia coli
Source: BMC Syst Biol. 2017 Jan 6;11:1. doi: 10.1186/s12918-016-0376-y (PMC5217608; doi:10.1186/s12918-016-0376-y)
Supplement: Additional file 5: — Peaks called and gene expression data for ompR. (XLSX 28.0 kb) [file 12918_2016_376_MOESM5_ESM.xlsx]

## Sheet: OmpR Binding and Targets
			ChIP-Seq
Symbol	EcoCyc Locus	Operon	Coverage	Dist2Start	Type	Position
alx	EG12731	alx,alx,alx	9	-205	intergenic	3236397
betI	EG10111	betIBA	4	-114	intergenic	328672
betT	EG10112	betT	4	-15	intergenic	328672
chaA	EG11753	chaA	5	-35	intergenic	1271107
chaB	EG12402	chaBC	5	-235	intergenic	1271107
chiP	EG13659	ybfMN	6	-196	intergenic	707361
csgD	EG13410	csgDEFG,csgDEFG	93	-210	intergenic	1102629
csiD	EG13523	csiD-ygaF-gabDTP	11	-85	intergenic	2786922	No rt-pcr effect on GadD
cstA	EG10167	cstA,cstA,cstA	7	-28	intergenic	629089
dhaK	EG13901	dhaKLM	7	-117	intergenic	1250178
dhaR	EG13902	dhaR	7	-111	intergenic	1250178
dtpA	EG13939	dtpA	41	-141	intergenic	1710652
dtpD	EG13304	dtpD,dtpD,dtpD	4	-231	intergenic	742010
essD	EG13634	essD-ybcS-rzpD	13	-481	intergenic	576140
fadE	EG13145	fadE	3	-125	intergenic	243428
fecI	EG10291	fecIR	12	-99	intergenic	4516357
fiu	EG13317	fiu	9	-170	intergenic	840924
flhD	EG10320	flhDC,flhDC	16	-164	intergenic	1976385
galP	EG12148	galP	4	-197	intergenic	3086109
galR	EG10364	galR	9	-148	intergenic	2974473
greB	EG11578	greB,greB	46	-365	genic	3534469
hdhA	EG10425	hdhA	4	369	genic	1695695
holE	EG11505	holE,holE,holE	7	253	intergenic	1923385
ileY	EG31121	ileY	7	-305	intergenic	2784164
malE	EG10554	malEFG	8	-326	intergenic	4244768
malK	EG10558	malK-lamB-malM	8	-39	intergenic	4244768
malP	EG10560	malPQ	14	-451	intergenic	3550946
malT	EG10562	malT	14	-161	intergenic	3550946
mcbA	EG13318	mcbA	9	355	intergenic	840924
micF	EG30063	micF	107	-154	intergenic	2310952
narU	EG12153	narU,narU	31	-177	intergenic	1542261
nrdA	EG10660	nrdAB-yfaE	6	-411	intergenic	2342476
ompC	EG10670	ompC,ompC,ompC	107	-181	intergenic	2310952
ompF	EG10671	ompF	148	-203	intergenic	986408
ompR	EG10672	ompR-envZ,ompR-envZ,ompR-envZ,ompR-envZ	46	137	genic	3534469
ompX	EG12117	ompX,ompX	11	-115	intergenic	849558
omrB	EG31158	omrB	9	-66	intergenic	2974473
psiF	EG11401	phoA-psiF	7	430	genic	402935
ptsG	EG10787	ptsG,ptsG	7	-204	intergenic	1156888
relA	EG10835	relA-mazEF,relA-mazEF	4	-358	genic	2912031
rhtA	EG12134	rhtA	11	-238	intergenic	849558
rplV	EG10882	rpsJ-rplCDWB-rpsS-rplV-rpsC-rplP-rpmC-rpsQ	5	-89	genic	3448344
rpsS	EG10918	rpsJ-rplCDWB-rpsS-rplV-rpsC-rplP-rpmC-rpsQ	5	204	genic	3448344
rseX	EG31170	rseX	32	255	intergenic	2031928
slyA	EG13408	slyA,slyA,slyA	5	-162	intergenic	1719010
sstT	EG12732	sstT	8	-161	intergenic	3237805
tatE	EG11305	tatE	9	292	intergenic	658462
yagU	EG13560	yagU	4	-75	intergenic	302140
ybcV	EG13638	ybcV	7	83	genic	578734
ybcW	EG13639	ybcW,ybcW	7	-369	genic	578734
ybgI	EG13305	ybgIJKL-nei,ybgIJKL-nei	4	-40	intergenic	742010
yccT	EG13722	yccT,yccT	41	-61	intergenic	1027057
yccU	EG13723	yccU	41	-112	intergenic	1027057
ycgZ	EG14288	ycgZ,ycgZ-ymgA-ariR-ymgC	7	-59	intergenic	1214953
ydhI	EG13943	ydhIJK	5	-39	intergenic	1719010
yeaM	EG13499	yeaM,yeaM	4	-99	genic	1873699
yeaN	EG13500	yeaN,yeaN	4	2	genic	1873699
yfaL	EG12850	yfaL,yfaL,yfaL,yfaL	6	-285	intergenic	2342476
yfcV	EG14125	yfcV,yfcV,yfcV,yfcV	14	-454	intergenic	2454122
ygbI	EG13103	ygbI,ygbI	3	-86	intergenic	2859342
ygbJ	EG13104	ygbJK	3	-110	intergenic	2859342
yhjE	EG12249	yhjE,yhjE	7	-76	intergenic	3672733
ykgM	EG14326	ykgMO	5	135	genic	311866
ykgO	EG14432	ykgMO	5	-128	genic	311866
yobB	EG14030	yobB-exoX,yobB-exoX	7	-79	intergenic	1923385
yqjA	EG12740	yqjA-mzrA,yqjA-mzrA	8	-154	intergenic	3245641
znuA	EG12678	znuA	3	0	genic	1940607
znuC	EG13132	znuCB	3	-79	genic	1940607

## Sheet: All OmpR Binding
Position
Start	Stop	Max_Pos	Coverage	Type
3533883	3534853	3534469	46.2418	genic
2107298	2107722	2107524	20.3901	genic
3580223	3580858	3580616	7.7363	genic
578502	578896	578734	7.4231	genic
402796	403070	402935	6.7143	genic
311721	312026	311866	5.294	genic
3448213	3448494	3448344	5	genic
1649777	1650041	1649968	4.5137	genic
2911884	2912133	2912031	3.8984	genic
1873571	1873793	1873699	3.6511	genic
1695579	1695821	1695695	3.5659	genic
1940498	1940725	1940607	3.1374	genic
985963	986869	986408	148.657	intergenic
2310427	2311368	2310952	107.618	intergenic
1102266	1103154	1102629	93.6868	intergenic
1026846	1027267	1027057	40.7308	intergenic
1710293	1710939	1710652	35.9505	intergenic
2031578	2032172	2031928	32.0769	intergenic
1542011	1542537	1542261	31.4725	intergenic
2903336	2903674	2903523	16.5907	intergenic
1976187	1976525	1976385	16.1319	intergenic
3550779	3551278	3550946	14.4341	intergenic
2453950	2454345	2454122	13.75	intergenic
575946	576381	576140	13.2115	intergenic
4516157	4516538	4516357	11.6236	intergenic
849372	849741	849558	10.7582	intergenic
2786655	2787023	2786922	10.6016	intergenic
658309	658624	658462	9.4368	intergenic
840776	841089	840924	9.2198	intergenic
3236233	3236519	3236397	8.6593	intergenic
2974159	2974643	2974473	8.544	intergenic
3237661	3238028	3237805	8.3159	intergenic
3245436	3245773	3245641	7.6566	intergenic
4244644	4244952	4244768	7.6511	intergenic
1923232	1923515	1923385	7.4176	intergenic
628933	629222	629089	7.283	intergenic
1156740	1157086	1156888	7.2335	intergenic
1250058	1250342	1250178	7.0824	intergenic
3672569	3672897	3672733	7.0632	intergenic
2783937	2784354	2784164	6.8242	intergenic
1214805	1215125	1214953	6.5824	intergenic
2342363	2342631	2342476	6.1209	intergenic
707204	707570	707361	5.9588	intergenic
291348	291634	291509	5.4148	intergenic
1271001	1271282	1271107	5.0632	intergenic
1718810	1719128	1719010	4.9258	intergenic
741845	742109	742010	4.3874	intergenic
302007	302280	302140	4.261	intergenic
328521	328764	328672	3.8681	intergenic
3085947	3086242	3086109	3.5934	intergenic
243297	243509	243428	3.2088	intergenic
2859282	2859461	2859342	3.0604	intergenic

## Sheet: ChIP-Chip vs ChIP-Seq
	Locus	EcoCyc	ChIP-Chip	ChIP-Seq	Notes
	dtpA	X	X	X
	ompC	X	X	X
	flhDC	X	X	X
	ompF	X	X	X
	fadL	X			No direct evidence for binding
	csgDEFG	X	X	X
	nmpC	X			No direct evidence for binding
	bdm-sra	X			No direct evidence for binding
	ecnB	X			No direct evidence for binding
	omrB	X		X
	omrA	X		X
	micF	X		X
	bolA	X
	elfA		X
	rhsA		X
	rhtA		X	X
	alaA		X
	lsrK		X
	rseX		X
	yfgF		X
	dgsA		X
	yaf		X
	gltA		X
	yehA		X		ChIP-Seq identifies binding in genes upstream
	sstT		X	X
	exuR		X
	yiaG		X
	yibB		X
	aspA		X
	CadB		X
	yhjB		X	X	ChIP-Seq identifies binding in genes upstream
